# Supplementary material for: A k-mer-based bulked segregant analysis approach to map seed traits in unphased heterozygous potato genomes
Source: G3 (Bethesda). 2024 Feb 15;14(4):jkae035. doi: 10.1093/g3journal/jkae035 (PMC10989861; doi:10.1093/g3journal/jkae035)
Supplement: jkae035_Supplementary_Data [file jkae035_supplementary_data.zip]

Archive with 2 entries (2 files):
- Supplemental_Figures_G3-2023-404804.pdf
- Supplemental_Tables_G3-2023-404804.xlsx
