# Supplementary material for: A k-mer-based bulked segregant analysis approach to map seed traits in unphased heterozygous potato genomes
Source: G3 (Bethesda). 2024 Feb 15;14(4):jkae035. doi: 10.1093/g3journal/jkae035 (PMC10989861; doi:10.1093/g3journal/jkae035)
Supplement: jkae035_Supplementary_Data [file jkae035_supplementary_data.zip › Supplemental_Tables_G3-2023-404804.xlsx]

## Sheet: TableS1-Sample List
Sequenc ID	Name	Generation	Seed size bulk	Seed spot bulk	Seed trait
GND-KFRAG_00471	GND	Parent	-	No spot	NS
GND-KFRAG_00474	GND	Parent	-	No spot	NS
IVP35-KFRAG_00467	IVP-35	Parent	-	Spot	SP
F1 and F2 generations			Seed size bulk	Seed spot bulk	Seed trait
LNS015-ZR330844_L3	LNS015	F1	Large	No spot	LNS
LNS311-ZR330816_L2	LNS311	F2	Large	No spot	LNS
LNS327-ZR330858_L1 and LNS327-ZR330858_L3	LNS327	F2	Large	No spot	LNS
LNS328-ZR330847_L3	LNS328	F2	Large	No spot	LNS
LNS329-ZR330842_L3	LNS329	F2	Large	No spot	LNS
LNS330-ZR330824_L2	LNS330	F2	Large	No spot	LNS
LNS332-ZR33081_L2	LNS332	F2	Large	No spot	LNS
LNS333-ZR330822_L2	LNS333	F2	Large	No spot	LNS
LNS334-ZR330876_L1	LNS334	F2	Large	Spot	LSP
LNS390-ZR330828_L1 and LNS390-ZR330828_L2	LNS390	F2	Large	No spot	LNS
LNS391-ZR330820_L2	LNS391	F2	Large	No spot	LNS
LNS393-ZR330861_L1	LNS393	F2	Large	Spot	LSP
LNS394-ZR330853_L3	LNS394	F2	Large	No spot	LNS
LNS508-ZR33086_L2	LNS508	F2	Large	No spot	LNS
LNS509-ZR330862_L1	LNS509	F2	Large	Spot	LSP
LNS511-ZR330832_L2	LNS511	F2	Large	No spot	LNS
LNS543-ZR330838_L2	LNS543	F2	Large	No spot	LNS
LSP004-ZR330849_L3	LSP004	F1	Large	Spot	LSP
LSP304-ZR33087_L2	LSP304	F2	Large	Spot	LSP
LSP354-ZR330821_L2	LSP354	F2	Large	Spot	LSP
LSP360-ZR330863_L1	LSP360	F2	Large	Spot	LSP
LSP361-ZR330864_L1	LSP361	F2	Large	Spot	LSP
LSP365-ZR33088_L2	LSP365	F2	Large	Spot	LSP
LSP366-ZR33089_L2	LSP366	F2	Large	Spot	LSP
LSP371-ZR330854_L3	LSP371	F2	Large	Spot	LSP
LSP373-ZR330878_L1	LSP373	F2	Large	Spot	LSP
LSP374-ZR330810_L2	LSP374	F2	Large	Spot	LSP
LSP503-ZR330841_L3	LSP503	F2	Large	Spot	LSP
LSP522-ZR330879_L1	LSP522	F2	Large	Spot	LSP
LSP525-ZR330829_L2	LSP525	F2	Large	Spot	LSP
LSP526-ZR330818_L2	LSP526	F2	Large	Spot	LSP
LSP536-ZR330865_L1	LSP536	F2	Large	Spot	LSP
LSP537-ZR330825_L2	LSP537	F2	Large	Spot	LSP
LSP538-ZR330839_L2	LSP538	F2	Large	Spot	LSP
LSP540-ZR330811_L2	LSP540	F2	Large	Spot	LSP
LSP541-ZR330877_L1	LSP541	F2	Large	Spot	LSP
LSP563-ZR330866_L1	LSP563	F2	Large	Spot	LSP
LSP565-ZR330840_L2	LSP565	F2	Large	Spot	LSP
SNS001-ZR330827_L2	SNS001	F1	Small	No spot	SNS
SNS003-ZR33082_L2	SNS003	F1	Small	No spot	SNS
SNS008-ZR330826_L2	SNS008	F1	Small	No spot	SNS
SNS322-ZR330867_L1	SNS322	F2	Small	Spot	SSP
SNS350-ZR330850_L3	SNS350	F2	Small	No spot	SNS
SNS351-ZR330823_L2	SNS351	F2	Small	No spot	SNS
SNS352-ZR330812_L2	SNS352	F2	Small	No spot	SNS
SNS353-ZR330843_L3	SNS353	F2	Small	No spot	SNS
SNS357-ZR330868_L1	SNS357	F2	Small	Spot	SSP
SNS358-ZR330817_L2	SNS358	F2	Small	No spot	SNS
SNS384-ZR330869_L1	SNS384	F2	Small	Spot	SSP
SNS388-ZR330834_L2	SNS388	F2	Small	No spot	SNS
SNS515-ZR330880_L1	SNS515	F2	Small	Spot	SSP
SNS517-ZR330859_L1 and SNS517-ZR330859_L3	SNS517	F2	Small	No spot	SNS
SNS518-ZR330881_L1	SNS518	F2	Small	Spot	SSP
SNS520-ZR330870_L1	SNS520	F2	Small	Spot	SSP
SNS521-ZR330830_L2	SNS521	F2	Small	No spot	SNS
SNS546-ZR330819_L2	SNS546	F2	Small	No spot	SNS
SNS547-ZR330871_L1	SNS547	F2	Small	Spot	SSP
SNS549-ZR330813_L2	SNS549	F2	Small	No spot	SNS
SNS551-ZR330845_L3	SNS551	F2	Small	No spot	SNS
SSP001-ZR330814_L2	SSP001	F1	Small	Spot	SSP
SSP011-ZR33085_L2	SSP011	F1	Small	Spot	SSP
SSP012-ZR330856_L1 and SSP012-ZR330856_L3	SSP012	F1	Small	Spot	SSP
SSP338-ZR330872_L1	SSP338	F2	Small	Spot	SSP
SSP339-ZR330848_L3	SSP339	F2	Small	Spot	SSP
SSP340-ZR330873_L1	SSP340	F2	Small	Spot	SSP
SSP341-ZR330815_L2	SSP341	F2	Small	Spot	SSP
SSP343-ZR330857_L3	SSP343	F2	Small	Spot	SSP
SSP344-ZR330852_L3	SSP344	F2	Small	Spot	SSP
SSP345-ZR330860_L1 and SSP345-ZR330860_L3	SSP345	F2	Small	Spot	SSP
SSP379-ZR330835_L2	SSP379	F2	Small	Spot	SSP
SSP380-ZR33083_L2	SSP380	F2	Small	Spot	SSP
SSP381-ZR330836_L2	SSP381	F2	Small	Spot	SSP
SSP382-ZR330851_L3	SSP382	F2	Small	Spot	SSP
SSP501-ZR330874_L1	SSP501	F2	Small	Spot	SSP
SSP502-ZR33084_L2	SSP502	F2	Small	Spot	SSP
SSP504-ZR330875_L1	SSP504	F2	Small	Spot	SSP
SSP506-ZR330831_L2	SSP506	F2	Small	Spot	SSP
SSP507-ZR330837_L2	SSP507	F2	Small	Spot	SSP
SSP530-ZR330855_L3	SSP530	F2	Small	Spot	SSP
SSP531-ZR330833_L2	SSP531	F2	Small	Spot	SSP
SSP532-ZR330846_L3	SSP532	F2	Small	Spot	SSP

## Sheet: TableS2_ReadCounts_SeedSize
Chromosome	Start	End	$Total # reads - Large bulk	Total $ reads - Small bulk	Reads with enriched k-mers - Large bulk	Reads with enriched k-mers - Small bulk	Reads with GND_Specific enriched kmers - Large bulk	Reads with GND_Specific enriched kmers - Small bulk	Reads with IVP 35_Specific enriched kmers - Large bulk	Reads with IVP 35_Specific enriched kmers - Small bulk
Chr01	1	200000	57230	69817	23	1	20	0	0	0
Chr01	200001	400000	1011083	1260297	118	9	24	0	0	3
Chr01	400001	600000	451675	504853	4	0	3	0	59	0
Chr01	600001	800000	527004	590530	171	0	0	0	171	0
Chr01	800001	1000000	425007	459294	246	1	0	0	312	0
Chr01	1000001	1200000	454575	490362	389	0	0	0	433	0
Chr01	1200001	1400000	374182	411775	177	0	0	0	179	0
Chr01	1400001	1600000	585830	630257	5	1	0	0	0	0
Chr01	1600001	1800000	544177	605450	1	1	0	0	0	0
Chr01	1800001	2000000	500321	560546	2	1	0	0	0	0
Chr01	2000001	2200000	415311	467130	4	0	0	0	0	0
Chr01	2200001	2400000	373665	430480	8	0	1	0	0	0
Chr01	2400001	2600000	439785	486001	20	0	1	0	0	0
Chr01	2600001	2800000	512990	570053	0	0	0	0	0	0
Chr01	2800001	3000000	511464	564866	1	0	1	0	0	0
Chr01	3000001	3200000	650964	737459	5	1	0	0	3	0
Chr01	3200001	3400000	507264	562411	2	0	0	0	0	0
Chr01	3400001	3600000	506609	563363	115	1	124	0	0	0
Chr01	3600001	3800000	453893	506109	1	0	0	0	0	0
Chr01	3800001	4000000	507433	568503	0	1	0	0	0	0
Chr01	4000001	4200000	346159	380864	9	0	5	0	0	0
Chr01	4200001	4400000	76805	83552	38	0	6	0	0	0
Chr01	4400001	4600000	288146	329598	6	0	4	0	0	0
Chr01	4600001	4800000	330050	389811	0	0	0	0	0	0
Chr01	4800001	5000000	340756	409632	51	0	6	0	0	0
Chr01	5000001	5200000	343932	372145	1	1	0	0	0	0
Chr01	5200001	5400000	364221	415133	27	0	7	0	0	0
Chr01	5400001	5600000	515546	592000	5	7	0	0	0	6
Chr01	5600001	5800000	485085	535711	2	0	2	0	0	0
Chr01	5800001	6000000	278640	324555	9	1	7	0	0	0
Chr01	6000001	6200000	532562	591231	4	0	4	0	0	0
Chr01	6200001	6400000	347974	383487	4	0	1	0	0	0
Chr01	6400001	6600000	191762	197446	17	4	1	0	0	0
Chr01	6600001	6800000	244212	267542	228	0	4	0	0	0
Chr01	6800001	7000000	664559	723240	310	1	150	0	0	0
Chr01	7000001	7200000	386465	424086	12	0	7	0	0	0
Chr01	7200001	7400000	539193	601696	13	0	10	0	1	0
Chr01	7400001	7600000	499882	568092	19	1	1	0	3	0
Chr01	7600001	7800000	145468	156535	8	0	31	0	3	0
Chr01	7800001	8000000	451937	504473	90	0	3	0	31	0
Chr01	8000001	8200000	433570	476784	5	0	4	0	0	0
Chr01	8200001	8400000	342692	391924	36	0	31	0	0	0
Chr01	8400001	8600000	473013	541528	7	0	7	0	0	0
Chr01	8600001	8800000	464375	520936	3	1	0	0	0	1
Chr01	8800001	9000000	487371	546503	170	2	8	0	0	1
Chr01	9000001	9200000	307509	338441	1	1	0	0	0	0
Chr01	9200001	9400000	311969	348838	22	0	1	0	0	0
Chr01	9400001	9600000	78308	84763	8	0	3	0	0	0
Chr01	9600001	9800000	108925	121575	24	0	14	0	0	0
Chr01	9800001	10000000	282051	311167	8	1	6	0	0	0
Chr01	10000001	10200000	489889	568826	26	0	0	0	0	0
Chr01	10200001	10400000	540281	601857	0	0	0	0	0	0
Chr01	10400001	10600000	434373	491526	38	10	0	10	0	0
Chr01	10600001	10800000	470433	537451	56	1	25	0	4	0
Chr01	10800001	11000000	449287	521455	38	0	4	0	1	0
Chr01	11000001	11200000	431097	496761	22	0	8	0	3	0
Chr01	11200001	11400000	255017	298596	1	2	0	0	0	2
Chr01	11400001	11600000	425458	500248	119	2	36	0	0	0
Chr01	11600001	11800000	488071	570941	8	1	7	0	0	0
Chr01	11800001	12000000	518979	586520	80	0	75	0	1	0
Chr01	12000001	12200000	422264	500571	2	0	0	0	0	0
Chr01	12200001	12400000	380543	459129	0	1	0	0	0	0
Chr01	12400001	12600000	645646	776880	82	0	37	0	35	0
Chr01	12600001	12800000	485245	562514	5	0	0	0	0	0
Chr01	12800001	13000000	490526	565849	2	2	0	0	0	2
Chr01	13000001	13200000	293043	330690	97	0	1	0	0	0
Chr01	13200001	13400000	319103	346253	59	0	49	0	0	0
Chr01	13400001	13600000	272392	315132	2	0	3	0	0	0
Chr01	13600001	13800000	495612	559572	60	0	54	0	0	0
Chr01	13800001	14000000	534798	605997	1	0	1	0	0	0
Chr01	14000001	14200000	490949	549656	15	1	3	0	5	0
Chr01	14200001	14400000	356785	382109	131	0	5	0	2	0
Chr01	14400001	14600000	434775	472284	3	0	3	0	0	0
Chr01	14600001	14800000	481802	528680	60	0	72	0	0	0
Chr01	14800001	15000000	428378	451388	39	0	36	0	0	0
Chr01	15000001	15200000	342395	355401	3	0	2	0	0	0
Chr01	15200001	15400000	517385	559234	32	0	28	0	0	0
Chr01	15400001	15600000	325312	343110	20	0	1	0	0	0
Chr01	15600001	15800000	433874	459428	67	1	5	0	0	0
Chr01	15800001	16000000	355223	385213	7	5	1	0	0	2
Chr01	16000001	16200000	339628	380715	40	1	7	0	1	0
Chr01	16200001	16400000	509251	563534	115	1	22	0	1	0
Chr01	16400001	16600000	449960	500870	14	3	12	0	0	3
Chr01	16600001	16800000	456964	512251	2	0	1	0	0	0
Chr01	16800001	17000000	469394	547131	67	3	27	0	0	3
Chr01	17000001	17200000	437032	504150	20	1	7	0	1	0
Chr01	17200001	17400000	348691	398982	17	6	6	0	2	6
Chr01	17400001	17600000	298463	348289	48	0	25	0	2	0
Chr01	17600001	17800000	460149	525119	2	0	1	0	2	0
Chr01	17800001	18000000	315055	365431	232	0	6	0	87	0
Chr01	18000001	18200000	282523	341691	25	0	1	0	9	0
Chr01	18200001	18400000	381889	452400	5	0	1	0	0	0
Chr01	18400001	18600000	536980	608590	106	42	60	0	0	40
Chr01	18600001	18800000	460472	530833	27	0	0	0	1	0
Chr01	18800001	19000000	413118	484127	30	80	26	0	0	80
Chr01	19000001	19200000	538809	594189	26	0	23	0	0	0
Chr01	19200001	19400000	514248	578367	70	2	26	0	0	2
Chr01	19400001	19600000	536976	603187	27	0	2	0	14	1
Chr01	19600001	19800000	554997	622417	4	0	2	0	0	0
Chr01	19800001	20000000	502803	572417	60	0	66	0	0	0
Chr01	20000001	20200000	571154	679948	102	0	10	0	0	0
Chr01	20200001	20400000	312807	337251	1	0	1	0	0	0
Chr01	20400001	20600000	386303	446283	119	0	58	0	0	0
Chr01	20600001	20800000	497944	560833	48	0	42	0	0	0
Chr01	20800001	21000000	325069	354105	15	1	0	0	3	0
Chr01	21000001	21200000	394112	451149	10	0	2	0	0	0
Chr01	21200001	21400000	446357	516526	6	164	3	0	0	164
Chr01	21400001	21600000	431847	487128	27	0	19	0	0	0
Chr01	21600001	21800000	283040	322334	1	0	1	0	0	0
Chr01	21800001	22000000	423621	482952	8	0	3	0	0	0
Chr01	22000001	22200000	481470	511812	6	0	0	0	0	2
Chr01	22200001	22400000	429241	466656	46	1	16	0	0	0
Chr01	22400001	22600000	484900	576584	4	0	0	0	0	0
Chr01	22600001	22800000	468586	505629	248	1	43	0	0	0
Chr01	22800001	23000000	435342	485049	4	0	2	0	0	0
Chr01	23000001	23200000	459349	511336	60	0	0	0	5	0
Chr01	23200001	23400000	440816	510257	0	0	0	0	0	0
Chr01	23400001	23600000	423438	500289	17	0	1	0	0	0
Chr01	23600001	23800000	361457	407642	27	9	12	0	0	1
Chr01	23800001	24000000	197848	259441	80	0	48	0	3	0
Chr01	24000001	24200000	387264	483978	54	0	41	0	0	0
Chr01	24200001	24400000	519709	617604	6	0	5	0	0	0
Chr01	24400001	24600000	521236	590591	80	2	4	0	0	0
Chr01	24600001	24800000	505175	576845	19	0	19	0	0	0
Chr01	24800001	25000000	474294	553101	25	0	2	0	0	0
Chr01	25000001	25200000	293172	368889	10	2	0	0	0	0
Chr01	25200001	25400000	354185	445938	24	1	16	0	0	0
Chr01	25400001	25600000	433342	526512	211	0	141	0	0	0
Chr01	25600001	25800000	460954	544243	15	0	10	0	4	0
Chr01	25800001	26000000	484940	558098	5	0	0	0	0	0
Chr01	26000001	26200000	546822	615193	10	1	5	0	0	1
Chr01	26200001	26400000	544154	613993	8	0	5	0	2	0
Chr01	26400001	26600000	495781	562050	75	0	70	0	0	0
Chr01	26600001	26800000	488397	547879	24	0	22	0	0	0
Chr01	26800001	27000000	490981	545764	1	0	0	0	0	0
Chr01	27000001	27200000	487943	567985	42	1	39	0	0	0
Chr01	27200001	27400000	398446	455083	8	1	0	0	0	0
Chr01	27400001	27600000	430468	475861	34	0	33	0	0	0
Chr01	27600001	27800000	336717	386472	42	0	30	0	0	0
Chr01	27800001	28000000	317725	352411	6	0	2	0	0	0
Chr01	28000001	28200000	124079	130209	12	0	7	0	0	0
Chr01	28200001	28400000	239126	263094	127	0	8	0	0	0
Chr01	28400001	28600000	194167	232256	225	0	70	0	63	0
Chr01	28600001	28800000	164584	201637	0	1	0	0	0	1
Chr01	28800001	29000000	236471	295750	73	0	51	0	0	0
Chr01	29000001	29200000	449584	533421	131	0	117	0	0	0
Chr01	29200001	29400000	427171	488736	14	3	11	0	0	0
Chr01	29400001	29600000	418544	466887	36	0	12	0	0	0
Chr01	29600001	29800000	443765	496506	9	0	0	0	0	0
Chr01	29800001	30000000	344570	358651	10	0	2	0	0	0
Chr01	30000001	30200000	493689	547520	44	1	16	0	0	0
Chr01	30200001	30400000	523587	572452	42	0	30	0	0	0
Chr01	30400001	30600000	545520	621578	2	1	0	0	1	0
Chr01	30600001	30800000	336877	374889	0	0	0	0	0	0
Chr01	30800001	31000000	569512	637597	35	1	5	0	1	0
Chr01	31000001	31200000	524448	585466	21	0	7	0	0	0
Chr01	31200001	31400000	571139	635447	57	1	5	0	0	0
Chr01	31400001	31600000	527656	588173	11	0	2	0	1	0
Chr01	31600001	31800000	534123	584435	224	3	140	0	0	0
Chr01	31800001	32000000	490374	543691	21	0	0	0	0	0
Chr01	32000001	32200000	444321	479667	2	1	1	0	0	0
Chr01	32200001	32400000	386725	445994	49	0	25	0	0	0
Chr01	32400001	32600000	407434	464175	12	0	9	0	0	0
Chr01	32600001	32800000	400789	461176	27	0	18	0	0	0
Chr01	32800001	33000000	387571	427720	70	0	22	0	0	0
Chr01	33000001	33200000	125935	132569	0	0	0	0	0	0
Chr01	33200001	33400000	136870	141322	336	0	222	0	0	0
Chr01	33400001	33600000	855734	901088	74	17	8	0	7	3
Chr01	33600001	33800000	336584	367449	38	0	33	0	0	0
Chr01	33800001	34000000	189916	190890	2	0	2	0	0	0
Chr01	34000001	34200000	459609	498506	339	0	138	0	0	0
Chr01	34200001	34400000	356954	404919	22	0	4	0	8	0
Chr01	34400001	34600000	336967	386288	58	0	55	0	0	0
Chr01	34600001	34800000	330453	368884	13	3	11	0	0	0
Chr01	34800001	35000000	567171	617767	69	5	57	0	0	3
Chr01	35000001	35200000	432073	478377	3	0	1	0	0	0
Chr01	35200001	35400000	355755	359396	97	0	7	0	1	0
Chr01	35400001	35600000	263918	295787	49	0	2	0	0	0
Chr01	35600001	35800000	260512	272508	177	0	151	0	0	0
Chr01	35800001	36000000	160598	168881	0	0	0	0	0	0
Chr01	36000001	36200000	257396	254781	97	0	15	0	7	0
Chr01	36200001	36400000	334478	354878	37	0	6	0	0	0
Chr01	36400001	36600000	367943	416888	84	0	77	0	2	0
Chr01	36600001	36800000	270371	288347	87	0	58	0	0	0
Chr01	36800001	37000000	75145	73034	11	0	6	0	0	0
Chr01	37000001	37200000	32864	35114	50	0	48	0	0	0
Chr01	37200001	37400000	20146	21143	93	0	34	0	0	0
Chr01	37400001	37600000	36611	42724	0	1	0	0	0	0
Chr01	37600001	37800000	65000	60146	26	0	18	0	0	0
Chr01	37800001	38000000	14861	16985	45	0	25	0	3	0
Chr01	38000001	38200000	45475	52981	84	6	16	0	0	0
Chr01	38200001	38400000	16813	21404	36	0	32	0	0	0
Chr01	38400001	38600000	25359	26632	127	0	90	0	0	0
Chr01	38600001	38800000	22313	27214	0	0	0	0	0	0
Chr01	38800001	39000000	14447	14620	32	0	2	0	0	0
Chr01	39000001	39200000	10498	10857	1	0	1	0	0	0
Chr01	39200001	39400000	74977	114961	3	3	3	0	0	3
Chr01	39400001	39600000	11630	12739	43	0	20	0	0	0
Chr01	39600001	39800000	15814	16529	3	0	3	0	0	0
Chr01	39800001	40000000	17624	18867	16	0	17	0	0	0
Chr01	40000001	40200000	50274	52482	36	0	26	0	0	0
Chr01	40200001	40400000	10521	11582	5	0	5	0	0	0
Chr01	40400001	40600000	25394	26098	19	2	19	0	0	0
Chr01	40600001	40800000	34073	37708	4	0	3	0	0	0
Chr01	40800001	41000000	55294	59732	15	0	2	0	0	0
Chr01	41000001	41200000	58293	71046	12	0	4	0	0	0
Chr01	41200001	41400000	164117	218316	72	2	70	0	0	0
Chr01	41400001	41600000	172355	225304	88	1	16	0	0	0
Chr01	41600001	41800000	330694	370604	1	0	0	0	0	0
Chr01	41800001	42000000	395078	447018	220	1	219	0	0	0
Chr01	42000001	42200000	311454	374263	35	0	10	0	0	0
Chr01	42200001	42400000	380324	421729	115	0	20	0	0	0
Chr01	42400001	42600000	415794	474788	16	0	14	0	0	0
Chr01	42600001	42800000	472745	535061	144	2	50	0	1	1
Chr01	42800001	43000000	522913	588895	5	0	2	0	0	0
Chr01	43000001	43200000	556095	619324	2	0	1	0	0	0
Chr01	43200001	43400000	526303	591243	8	0	7	0	0	0
Chr01	43400001	43600000	543663	600302	9	1	7	0	1	1
Chr01	43600001	43800000	420379	487925	16	1	0	0	0	0
Chr01	43800001	44000000	434257	516246	9	0	3	0	0	0
Chr01	44000001	44200000	397660	471694	25	0	24	0	0	0
Chr01	44200001	44400000	345873	427527	51	2	5	0	0	0
Chr01	44400001	44600000	307239	367819	52	0	28	0	0	0
Chr01	44600001	44800000	432297	501099	7	0	2	0	0	0
Chr01	44800001	45000000	577321	648138	2	0	0	0	3	0
Chr01	45000001	45200000	370989	418926	7	0	3	0	0	0
Chr01	45200001	45400000	415463	486470	121	0	30	0	44	0
Chr01	45400001	45600000	334112	403585	9	0	3	0	0	0
Chr01	45600001	45800000	488700	557082	33	3	0	0	16	1
Chr01	45800001	46000000	480354	545012	45	0	5	0	32	0
Chr01	46000001	46200000	447068	502363	41	0	3	0	0	0
Chr01	46200001	46400000	506454	579215	50	1	18	1	0	0
Chr01	46400001	46600000	312945	367064	6	0	6	0	0	0
Chr01	46600001	46800000	485928	528626	120	1	58	0	38	0
Chr01	46800001	47000000	364878	451337	6	0	6	0	1	0
Chr01	47000001	47200000	550052	635672	82	0	1	0	0	0
Chr01	47200001	47400000	416515	494614	24	0	0	0	0	0
Chr01	47400001	47600000	363537	431429	45	0	44	0	0	0
Chr01	47600001	47800000	447113	504254	127	0	68	0	0	0
Chr01	47800001	48000000	437036	486137	14	0	2	0	0	0
Chr01	48000001	48200000	404094	458004	9	2	9	0	0	0
Chr01	48200001	48400000	411174	463498	41	0	8	0	23	0
Chr01	48400001	48600000	509275	577582	2	0	1	0	0	0
Chr01	48600001	48800000	513484	584844	21	4	19	0	0	4
Chr01	48800001	49000000	499574	553612	26	0	19	0	0	0
Chr01	49000001	49200000	524218	581675	18	0	7	0	7	0
Chr01	49200001	49400000	490022	555332	121	0	2	0	107	0
Chr01	49400001	49600000	516282	581383	5	1	0	0	2	0
Chr01	49600001	49800000	508675	573905	105	0	42	0	0	0
Chr01	49800001	50000000	464166	522789	25	0	12	0	14	0
Chr01	50000001	50200000	497302	552604	9	0	1	0	0	0
Chr01	50200001	50400000	515958	576636	117	1	101	0	0	1
Chr01	50400001	50600000	564970	635320	44	2	15	0	0	2
Chr01	50600001	50800000	489459	557285	5	0	1	0	0	0
Chr01	50800001	51000000	524623	591856	95	1	5	0	0	0
Chr01	51000001	51200000	831695	926789	357	0	288	0	1	0
Chr01	51200001	51400000	962213	1061849	156	0	141	0	0	0
Chr01	51400001	51600000	539972	600177	48	10	8	0	8	0
Chr01	51600001	51800000	503284	565155	10	0	5	0	0	0
Chr01	51800001	52000000	472534	546305	30	0	0	0	28	0
Chr01	52000001	52200000	479210	535558	14	0	16	0	0	0
Chr01	52200001	52400000	486095	544348	17	0	17	0	0	0
Chr01	52400001	52600000	528197	592068	113	2	61	0	29	1
Chr01	52600001	52800000	488805	522305	28	0	8	0	11	0
Chr01	52800001	53000000	430945	472012	9	0	7	0	0	0
Chr01	53000001	53200000	365560	431790	1025	1	1	0	1032	0
Chr01	53200001	53400000	448142	515265	8	1	4	0	0	1
Chr01	53400001	53600000	467231	531366	1294	0	19	0	1362	0
Chr01	53600001	53800000	330664	365216	629	1	1	0	666	0
Chr01	53800001	54000000	500236	555249	719	0	6	0	705	0
Chr01	54000001	54200000	443987	502351	843	1	102	0	714	0
Chr01	54200001	54400000	516762	576621	519	0	29	0	458	0
Chr01	54400001	54600000	515276	590434	413	4	66	0	338	0
Chr01	54600001	54800000	483314	549875	224	0	9	0	308	0
Chr01	54800001	55000000	241642	273625	1055	0	0	0	1230	0
Chr01	55000001	55200000	346723	409506	415	0	2	0	419	0
Chr01	55200001	55400000	504568	569948	530	0	6	0	563	0
Chr01	55400001	55600000	331014	382245	403	1	0	0	464	0
Chr01	55600001	55800000	461212	519598	162	0	1	0	154	0
Chr01	55800001	56000000	368907	366303	918	0	32	0	944	0
Chr01	56000001	56200000	356594	378557	648	1	2	0	684	0
Chr01	56200001	56400000	492836	550749	314	0	6	0	312	0
Chr01	56400001	56600000	403523	421538	696	0	7	0	738	0
Chr01	56600001	56800000	480852	532962	532	0	49	0	611	0
Chr01	56800001	57000000	353045	390644	468	2	25	0	440	0
Chr01	57000001	57200000	456315	534725	274	2	0	0	306	0
Chr01	57200001	57400000	486884	568923	136	0	0	0	116	0
Chr01	57400001	57600000	410420	490531	73	0	0	0	77	0
Chr01	57600001	57800000	358219	429662	119	1	5	0	131	0
Chr01	57800001	58000000	472044	549883	41	0	1	0	37	0
Chr01	58000001	58200000	368371	443549	118	0	21	0	1	0
Chr01	58200001	58400000	385091	474942	82	0	1	0	71	0
Chr01	58400001	58600000	399260	472260	199	0	8	0	187	0
Chr01	58600001	58800000	370723	408128	816	1	9	0	846	1
Chr01	58800001	59000000	454417	506981	114	2	24	0	73	1
Chr01	59000001	59200000	418919	472239	1	0	0	0	0	0
Chr01	59200001	59400000	264978	295570	97	0	0	0	0	0
Chr01	59400001	59600000	486119	556465	41	0	1	0	0	0
Chr01	59600001	59800000	498673	550604	74	0	20	0	44	0
Chr01	59800001	60000000	466480	534214	20	0	16	0	0	0
Chr01	60000001	60200000	493070	551387	25	2	24	0	0	0
Chr01	60200001	60400000	402472	438999	3	0	1	0	0	0
Chr01	60400001	60600000	555185	621429	1	1	0	0	0	0
Chr01	60600001	60800000	564835	619784	221	0	3	0	81	0
Chr01	60800001	61000000	475503	530368	442	2	45	0	456	0
Chr01	61000001	61200000	466278	522743	0	0	0	0	0	1
Chr01	61200001	61400000	334151	413783	13	1	7	0	0	0
Chr01	61400001	61600000	429945	468020	17	0	14	0	1	0
Chr01	61600001	61800000	359191	404905	2	1	0	0	0	1
Chr01	61800001	62000000	467343	501925	123	0	0	0	0	0
Chr01	62000001	62200000	518016	570836	18	0	10	0	0	0
Chr01	62200001	62400000	389953	430525	7	0	5	0	2	0
Chr01	62400001	62600000	466075	515286	678	0	324	0	0	0
Chr01	62600001	62800000	543497	609283	0	0	0	0	0	0
Chr01	62800001	63000000	524539	581444	9	0	8	0	0	0
Chr01	63000001	63200000	539701	603493	0	1	0	0	0	0
Chr01	63200001	63400000	441027	487214	93	0	1	0	0	0
Chr01	63400001	63600000	382614	431481	195	0	138	0	0	0
Chr01	63600001	63800000	447500	478715	8	40	1	40	0	0
Chr01	63800001	64000000	447860	497372	5	0	3	0	0	0
Chr01	64000001	64200000	476736	524083	4	0	3	0	0	0
Chr01	64200001	64400000	510808	563452	10	4	2	0	0	4
Chr01	64400001	64600000	426931	462930	6	0	0	0	3	0
Chr01	64600001	64800000	462628	500444	29	0	0	0	0	0
Chr01	64800001	65000000	492494	543214	3	0	1	0	0	0
Chr01	65000001	65200000	386189	423036	4	0	0	0	0	0
Chr01	65200001	65400000	531386	580472	80	0	0	0	0	0
Chr01	65400001	65600000	423723	469251	1	0	1	0	0	0
Chr01	65600001	65800000	405431	451731	2	0	0	0	0	0
Chr01	65800001	66000000	440533	488564	9	3	3	0	0	0
Chr01	66000001	66200000	469560	520898	3	0	0	0	0	0
Chr01	66200001	66400000	436532	485475	1	0	1	0	0	0
Chr01	66400001	66600000	545800	602466	170	1	70	0	0	0
Chr01	66600001	66800000	590607	657414	30	2	11	0	0	0
Chr01	66800001	67000000	513530	566697	4	1	4	1	0	0
Chr01	67000001	67200000	543358	606030	3	0	2	0	0	0
Chr01	67200001	67400000	507361	556161	816	0	472	0	0	0
Chr01	67400001	67600000	567260	626196	32	0	0	0	0	0
Chr01	67600001	67800000	547088	589947	5	0	6	0	0	0
Chr01	67800001	68000000	542547	591081	1	0	0	0	2	0
Chr01	68000001	68200000	478410	546694	3	0	2	0	0	0
Chr01	68200001	68400000	469273	531360	1	0	1	0	0	0
Chr01	68400001	68600000	550839	601450	25	2	0	0	0	0
Chr01	68600001	68800000	545811	596185	129	2	36	0	0	0
Chr01	68800001	69000000	574142	634304	8	0	8	0	0	0
Chr01	69000001	69200000	452065	519641	0	0	0	0	0	0
Chr01	69200001	69400000	540198	602130	2	0	0	0	0	0
Chr01	69400001	69600000	370776	443813	2	0	1	0	0	0
Chr01	69600001	69800000	550118	611357	2	0	1	0	0	0
Chr01	69800001	70000000	423742	518353	4	0	4	0	0	0
Chr01	70000001	70200000	425581	506762	1	0	1	0	0	0
Chr01	70200001	70400000	498714	546289	2	0	0	0	0	0
Chr01	70400001	70600000	544646	606099	0	0	0	0	0	0
Chr01	70600001	70800000	378240	442868	1	1	0	0	0	0
Chr01	70800001	71000000	512556	572042	68	0	51	0	0	0
Chr01	71000001	71200000	532891	603912	1	0	0	0	0	0
Chr01	71200001	71400000	548038	606130	2	0	0	0	4	0
Chr01	71400001	71600000	535252	590254	1	0	0	0	2	0
Chr01	71600001	71800000	462650	511583	5	2	0	0	0	0
Chr01	71800001	72000000	556391	611655	1	0	1	0	0	0
Chr01	72000001	72200000	404177	448706	7	447	7	0	0	465
Chr01	72200001	72400000	465854	516085	0	103	0	0	0	207
Chr01	72400001	72600000	616358	680025	2	0	1	0	0	0
Chr01	72600001	72800000	384094	427002	0	0	0	0	0	0
Chr01	72800001	73000000	545169	603010	0	0	0	0	0	0
Chr01	73000001	73200000	530312	589149	2	1	0	0	0	0
Chr01	73200001	73400000	538065	591322	503	0	174	0	0	0
Chr01	73400001	73600000	532483	591512	0	0	0	0	0	0
Chr01	73600001	73800000	550130	611423	0	0	0	0	0	0
Chr01	73800001	74000000	557858	614752	0	0	0	0	0	0
Chr01	74000001	74200000	549749	611268	22	159	0	0	0	158
Chr01	74200001	74400000	518561	590917	8	0	1	0	0	0
Chr01	74400001	74600000	527156	593870	3	1	0	0	0	0
Chr01	74600001	74800000	542267	601158	8	1	0	0	0	0
Chr01	74800001	75000000	521978	577900	0	0	0	0	0	0
Chr01	75000001	75200000	535526	592525	0	122	0	0	0	129
Chr01	75200001	75400000	551916	592878	0	0	0	0	0	0
Chr01	75400001	75600000	531524	586864	37	1	0	0	0	0
Chr01	75600001	75800000	538241	598664	1	1	0	0	0	1
Chr01	75800001	76000000	549630	602218	7	0	2	0	0	0
Chr01	76000001	76200000	545352	605149	4	0	0	0	0	0
Chr01	76200001	76400000	559716	614115	19	0	11	0	0	0
Chr01	76400001	76600000	552932	610260	9	0	4	0	1	0
Chr01	76600001	76800000	564476	626248	29	0	0	0	0	0
Chr01	76800001	77000000	521816	581895	6	0	3	0	0	0
Chr01	77000001	77200000	483163	539888	10	0	10	0	0	0
Chr01	77200001	77400000	554204	618719	2	0	1	0	0	0
Chr01	77400001	77600000	524022	581691	0	1	4	0	0	0
Chr01	77600001	77800000	568960	631601	1	1	0	0	0	1
Chr01	77800001	78000000	560842	620886	6	1	1	0	0	0
Chr01	78000001	78200000	569115	628245	0	0	0	0	0	0
Chr01	78200001	78400000	550813	607132	4	0	1	0	0	0
Chr01	78400001	78600000	553275	612297	0	1	0	0	0	1
Chr01	78600001	78800000	540245	599376	0	0	0	0	0	0
Chr01	78800001	79000000	557898	618620	1	0	1	0	0	0
Chr01	79000001	79200000	558555	622830	0	1	0	0	0	0
Chr01	79200001	79400000	552280	614708	12	0	10	0	0	0
Chr01	79400001	79600000	545232	603967	20	1	0	0	0	0
Chr01	79600001	79800000	552789	611890	1	0	0	0	0	0
Chr01	79800001	80000000	500320	555453	52	1	0	0	11	0
Chr01	80000001	80200000	459889	515710	13	1	4	0	0	1
Chr01	80200001	80400000	496767	551639	3	0	3	0	0	0
Chr01	80400001	80600000	564637	625178	0	0	0	0	0	0
Chr01	80600001	80800000	574291	635763	69	0	23	0	0	0
Chr01	80800001	81000000	565773	627057	1	0	1	0	0	0
Chr01	81000001	81200000	544122	600332	1	0	1	0	0	0
Chr01	81200001	81400000	500604	562647	1	0	1	0	0	0
Chr01	81400001	81600000	537982	595706	0	1	0	0	0	0
Chr01	81600001	81800000	504971	560695	3	3	0	0	0	0
Chr01	81800001	82000000	487482	543211	0	0	0	0	0	0
Chr01	82000001	82200000	466993	519155	0	1	0	0	0	0
Chr01	82200001	82400000	503564	559693	66	0	64	0	0	0
Chr01	82400001	82600000	493681	546205	6	1	6	0	0	1
Chr01	82600001	82800000	448623	502270	2	1	0	0	0	0
Chr01	82800001	83000000	560738	624077	6	0	2	0	0	0
Chr01	83000001	83200000	482506	520153	116	1	118	0	0	0
Chr01	83200001	83400000	525749	581698	0	0	0	0	0	0
Chr01	83400001	83600000	526185	583123	3	1	1	0	0	1
Chr01	83600001	83800000	501757	554599	2	1	2	0	0	2
Chr01	83800001	84000000	543241	602923	0	0	0	0	0	0
Chr01	84000001	84200000	528310	584700	12	0	0	0	0	0
Chr01	84200001	84400000	489710	539828	1	0	0	0	0	0
Chr01	84400001	84600000	469151	516313	0	0	0	0	0	0
Chr01	84600001	84800000	440491	496304	5	0	0	0	0	0
Chr01	84800001	85000000	512129	568645	6	0	2	0	0	0
Chr01	85000001	85200000	469804	524818	1	0	0	0	0	0
Chr01	85200001	85400000	488516	540398	0	1	0	0	0	0
Chr01	85400001	85600000	479259	541395	13	2	0	0	0	0
Chr01	85600001	85800000	502058	557862	0	1	0	0	0	0
Chr01	85800001	86000000	477530	527530	1	0	1	0	0	0
Chr01	86000001	86200000	470655	510745	0	0	0	0	0	0
Chr01	86200001	86400000	526601	576644	35	6	1	0	0	6
Chr01	86400001	86600000	504453	558256	0	0	0	0	0	0
Chr01	86600001	86800000	533464	578447	0	1	0	0	0	0
Chr01	86800001	87000000	511731	564629	1	0	0	0	0	0
Chr01	87000001	87200000	530578	577928	372	0	0	0	30	0
Chr01	87200001	87400000	560320	619970	0	0	0	0	0	0
Chr01	87400001	87600000	537313	590094	270	0	104	0	0	0
Chr01	87600001	87800000	511004	559255	80	1	1	0	0	0
Chr01	87800001	88000000	466610	515160	74	0	74	0	0	0
Chr01	88000001	88200000	533197	590638	306	0	76	0	0	0
Chr01	88200001	88400000	543073	593321	0	1	0	0	0	0
Chr01	88400001	88591686	428086	460230	0	2	0	0	0	0
Chr02	1	200000	4286476	4208871	51	46	0	1	2	5
Chr02	200001	400000	344870	336028	324	1	144	0	0	1
Chr02	400001	600000	330560	288445	132	0	57	0	0	0
Chr02	600001	800000	307474	270624	37	0	30	0	0	0
Chr02	800001	1000000	274483	265214	54	0	16	0	0	0
Chr02	1000001	1200000	94879	98609	56	0	57	0	0	0
Chr02	1200001	1400000	100434	101247	20	0	17	0	0	0
Chr02	1400001	1600000	254563	255113	4	0	2	0	0	0
Chr02	1600001	1800000	118966	106430	48	0	27	0	0	0
Chr02	1800001	2000000	323128	334306	198	0	63	0	0	0
Chr02	2000001	2200000	293043	271155	37	4	33	0	0	4
Chr02	2200001	2400000	290779	255965	14	0	1	0	0	0
Chr02	2400001	2600000	268799	239665	2	1	1	0	0	0
Chr02	2600001	2800000	110857	111604	100	0	47	0	0	0
Chr02	2800001	3000000	308346	310658	6	1	0	0	0	1
Chr02	3000001	3200000	350654	334856	25	0	9	0	0	0
Chr02	3200001	3400000	368499	347557	17	0	1	0	0	0
Chr02	3400001	3600000	335325	305490	8	1	6	0	0	0
Chr02	3600001	3800000	443329	446229	43	1	9	1	0	0
Chr02	3800001	4000000	351278	353303	39	0	12	0	4	0
Chr02	4000001	4200000	302740	265812	126	0	16	0	0	0
Chr02	4200001	4400000	493050	521693	100	1	38	1	0	0
Chr02	4400001	4600000	415851	424153	220	0	136	0	0	0
Chr02	4600001	4800000	426423	394090	159	0	81	0	0	0
Chr02	4800001	5000000	470734	487468	15	0	13	0	0	0
Chr02	5000001	5200000	468429	474597	171	1	117	0	0	0
Chr02	5200001	5400000	300899	345692	12	0	11	0	0	0
Chr02	5400001	5600000	455214	463719	239	0	148	0	0	0
Chr02	5600001	5800000	313296	288263	20	0	18	0	0	0
Chr02	5800001	6000000	355240	363556	68	0	3	0	1	0
Chr02	6000001	6200000	411423	455522	4	0	1	0	0	0
Chr02	6200001	6400000	387365	409121	10	0	4	0	0	0
Chr02	6400001	6600000	259343	332086	80	1	39	0	0	0
Chr02	6600001	6800000	411789	411475	124	0	112	0	0	0
Chr02	6800001	7000000	531201	566915	39	0	27	0	0	0
Chr02	7000001	7200000	488781	525373	36	0	31	0	2	0
Chr02	7200001	7400000	515331	545730	24	0	14	0	1	0
Chr02	7400001	7600000	437771	433699	18	2	19	0	0	2
Chr02	7600001	7800000	534828	568111	44	0	0	0	0	0
Chr02	7800001	8000000	555072	613630	11	1	11	0	0	0
Chr02	8000001	8200000	570178	632743	36	3	10	0	1	0
Chr02	8200001	8400000	570555	632369	72	1	70	0	0	1
Chr02	8400001	8600000	559220	616805	9	1	1	0	0	0
Chr02	8600001	8800000	499822	520837	24	0	6	0	0	0
Chr02	8800001	9000000	533294	572003	0	0	0	0	0	0
Chr02	9000001	9200000	490892	561429	84	0	50	0	0	0
Chr02	9200001	9400000	505666	568732	35	0	32	0	0	0
Chr02	9400001	9600000	501893	535873	97	0	67	0	1	0
Chr02	9600001	9800000	568532	625648	82	0	47	0	4	0
Chr02	9800001	10000000	568550	624376	50	0	9	0	0	0
Chr02	10000001	10200000	494381	520390	50	0	0	0	0	0
Chr02	10200001	10400000	506445	535760	6	0	1	0	0	0
Chr02	10400001	10600000	500754	549899	0	0	0	0	0	0
Chr02	10600001	10800000	591357	654656	23	6	24	0	0	1
Chr02	10800001	11000000	552640	606084	13	1	5	0	0	0
Chr02	11000001	11200000	578181	645596	19	0	2	0	0	0
Chr02	11200001	11400000	513369	576663	15	0	5	0	0	0
Chr02	11400001	11600000	505852	559608	36	0	8	0	0	0
Chr02	11600001	11800000	564100	626313	43	1	13	0	0	0
Chr02	11800001	12000000	581819	644456	5	0	3	0	0	0
Chr02	12000001	12200000	579684	636827	55	1	37	0	0	0
Chr02	12200001	12400000	531275	580965	11	0	5	0	0	0
Chr02	12400001	12600000	553756	601547	11	1	3	0	0	0
Chr02	12600001	12800000	515002	559300	0	0	0	0	0	0
Chr02	12800001	13000000	522198	582092	6	0	2	0	0	0
Chr02	13000001	13200000	352749	400313	58	1	25	0	0	0
Chr02	13200001	13400000	430460	474271	131	2	16	0	0	0
Chr02	13400001	13600000	497241	554582	18	0	13	0	2	0
Chr02	13600001	13800000	413547	436290	41	0	39	0	1	0
Chr02	13800001	14000000	437927	457986	53	0	5	0	0	0
Chr02	14000001	14200000	540800	596940	724	0	648	0	0	0
Chr02	14200001	14400000	491094	535343	21	0	14	0	1	0
Chr02	14400001	14600000	490830	531035	14	1	5	0	1	0
Chr02	14600001	14800000	484374	509531	60	0	23	0	0	0
Chr02	14800001	15000000	397434	440270	2	0	0	0	0	0
Chr02	15000001	15200000	423271	467286	39	1	3	0	0	0
Chr02	15200001	15400000	535247	590952	6	0	3	0	0	0
Chr02	15400001	15600000	538576	584680	6	0	0	0	0	0
Chr02	15600001	15800000	479410	511223	12	1	11	0	0	0
Chr02	15800001	16000000	351613	359764	2	0	3	0	0	1
Chr02	16000001	16200000	456688	490421	21	0	5	0	0	0
Chr02	16200001	16400000	455053	470458	26	2	17	0	9	0
Chr02	16400001	16600000	523759	574994	26	0	1	0	0	0
Chr02	16600001	16800000	540438	595928	18	2	13	0	0	2
Chr02	16800001	17000000	509751	555142	81	0	19	0	2	0
Chr02	17000001	17200000	580964	641101	65	0	34	0	0	0
Chr02	17200001	17400000	443310	490227	5	0	7	0	0	0
Chr02	17400001	17600000	375540	422420	18	0	0	0	0	0
Chr02	17600001	17800000	433950	480054	958	1	286	0	0	1
Chr02	17800001	18000000	453545	492884	117	3	3	0	0	0
Chr02	18000001	18200000	352298	421267	89	0	25	0	0	0
Chr02	18200001	18400000	402804	475521	47	0	35	0	1	0
Chr02	18400001	18600000	515763	587197	12	1	11	0	0	1
Chr02	18600001	18800000	392997	433830	3	1	0	0	0	0
Chr02	18800001	19000000	405333	442775	56	3	21	0	1	0
Chr02	19000001	19200000	458522	514315	15	1	0	0	15	0
Chr02	19200001	19400000	419146	490386	3	0	0	0	0	0
Chr02	19400001	19600000	400923	447392	8	1	0	0	0	1
Chr02	19600001	19800000	365150	409981	5	0	6	0	0	0
Chr02	19800001	20000000	523466	581448	0	0	0	0	0	0
Chr02	20000001	20200000	381002	420446	5	1	0	0	0	0
Chr02	20200001	20400000	473710	532299	30	0	0	0	0	0
Chr02	20400001	20600000	468054	536632	35	0	3	0	5	0
Chr02	20600001	20800000	550553	612941	47	0	27	0	0	0
Chr02	20800001	21000000	506549	565405	17	2	13	0	0	0
Chr02	21000001	21200000	499970	560217	66	1	61	0	0	0
Chr02	21200001	21400000	468311	520908	1	4	1	0	0	0
Chr02	21400001	21600000	481380	530577	90	1	12	0	0	0
Chr02	21600001	21800000	497247	551079	57	0	6	0	0	0
Chr02	21800001	22000000	406841	450339	35	0	0	0	0	0
Chr02	22000001	22200000	384177	445871	423	0	131	0	135	0
Chr02	22200001	22400000	360108	421592	20	0	44	0	1	0
Chr02	22400001	22600000	462386	520268	0	0	0	0	0	0
Chr02	22600001	22800000	497218	557166	2	2	0	0	1	0
Chr02	22800001	23000000	513668	571442	0	0	0	0	0	0
Chr02	23000001	23200000	422480	466624	182	1	174	0	3	0
Chr02	23200001	23400000	488959	540844	114	0	91	0	0	0
Chr02	23400001	23600000	578409	643329	1	0	0	0	0	0
Chr02	23600001	23800000	537728	593850	31	0	21	0	0	0
Chr02	23800001	24000000	515091	570216	69	2	4	0	0	0
Chr02	24000001	24200000	453926	500610	70	0	69	0	0	0
Chr02	24200001	24400000	570528	633956	13	0	0	0	0	0
Chr02	24400001	24600000	571838	633687	2	1	0	0	0	0
Chr02	24600001	24800000	555503	616983	5	1	0	0	0	0
Chr02	24800001	25000000	498150	552841	8	0	6	0	0	0
Chr02	25000001	25200000	570137	655036	2	5	0	0	0	0
Chr02	25200001	25400000	585682	647730	0	4	0	0	0	0
Chr02	25400001	25600000	540581	602437	1	1	0	0	0	0
Chr02	25600001	25800000	504476	564323	98	0	31	0	0	0
Chr02	25800001	26000000	559467	621999	1	1	0	0	0	0
Chr02	26000001	26200000	495176	549088	3	0	0	0	0	0
Chr02	26200001	26400000	517460	581545	1	0	0	0	0	0
Chr02	26400001	26600000	418667	477681	52	0	49	0	0	0
Chr02	26600001	26800000	507798	572512	202	1	137	0	0	0
Chr02	26800001	27000000	463815	526915	147	13	147	0	0	0
Chr02	27000001	27200000	532495	591139	10	0	1	0	0	0
Chr02	27200001	27400000	520460	575261	153	0	138	0	0	0
Chr02	27400001	27600000	495163	556097	0	0	0	0	0	0
Chr02	27600001	27800000	462535	514751	0	0	0	0	0	0
Chr02	27800001	28000000	529559	590254	1	0	0	0	0	0
Chr02	28000001	28200000	521095	581147	1	0	0	0	0	0
Chr02	28200001	28400000	498592	558376	0	0	0	0	0	0
Chr02	28400001	28600000	497622	556786	0	1	0	0	0	0
Chr02	28600001	28800000	618196	681474	6	0	0	0	0	0
Chr02	28800001	29000000	577451	641603	0	0	0	0	0	0
Chr02	29000001	29200000	484897	551156	2	1	0	0	0	0
Chr02	29200001	29400000	495107	550924	387	0	235	0	0	0
Chr02	29400001	29600000	525554	569071	3	0	0	0	0	0
Chr02	29600001	29800000	415102	482713	32	0	18	0	0	0
Chr02	29800001	30000000	519960	586867	0	3	0	0	0	0
Chr02	30000001	30200000	536408	600625	0	0	0	0	0	0
Chr02	30200001	30400000	460189	529050	13	1	0	0	0	1
Chr02	30400001	30600000	544371	606893	15	0	14	0	0	0
Chr02	30600001	30800000	476440	542853	0	0	1	0	0	0
Chr02	30800001	31000000	475163	528181	6	0	6	0	0	0
Chr02	31000001	31200000	455644	504738	7	0	3	0	0	1
Chr02	31200001	31400000	528608	584541	197	0	186	0	0	0
Chr02	31400001	31600000	535585	594629	59	1	57	0	0	0
Chr02	31600001	31800000	394547	440488	3	1	1	0	0	2
Chr02	31800001	32000000	525823	581923	0	0	0	0	0	1
Chr02	32000001	32200000	502252	558126	0	1	0	1	0	0
Chr02	32200001	32400000	541194	601449	9	1	6	0	0	0
Chr02	32400001	32600000	518810	573201	0	2	0	0	0	2
Chr02	32600001	32800000	548070	606715	3	0	0	0	0	0
Chr02	32800001	33000000	498769	550458	3	1	0	0	0	1
Chr02	33000001	33200000	515489	569235	1	0	0	0	0	0
Chr02	33200001	33400000	437606	487088	2	3	2	0	0	0
Chr02	33400001	33600000	503162	558370	1	0	1	0	0	0
Chr02	33600001	33800000	443418	491905	1	2	0	0	0	0
Chr02	33800001	34000000	306209	339099	1	0	5	0	0	0
Chr02	34000001	34200000	426734	472820	0	2	0	1	0	0
Chr02	34200001	34400000	513579	566307	16	0	0	0	0	0
Chr02	34400001	34600000	445484	494415	13	0	2	0	0	0
Chr02	34600001	34800000	504043	554078	2	0	0	0	0	0
Chr02	34800001	35000000	533824	588697	2	0	0	0	0	0
Chr02	35000001	35200000	287563	326570	16	0	11	0	0	0
Chr02	35200001	35400000	720220	736434	50	0	69	0	0	0
Chr02	35400001	35600000	529174	586988	1	0	0	0	1	0
Chr02	35600001	35800000	419828	466644	51	2	0	0	0	0
Chr02	35800001	36000000	525429	578063	1	1	1	0	0	0
Chr02	36000001	36200000	512767	565505	1	0	1	0	0	0
Chr02	36200001	36400000	475533	529738	0	0	0	0	0	0
Chr02	36400001	36600000	543780	600294	0	0	0	0	0	0
Chr02	36600001	36800000	522507	579574	15	1	0	0	0	0
Chr02	36800001	37000000	512898	566331	19	3	7	0	0	3
Chr02	37000001	37200000	543658	603246	0	0	0	0	0	0
Chr02	37200001	37400000	517499	569802	0	1	0	0	0	0
Chr02	37400001	37600000	471225	523941	0	0	0	0	0	0
Chr02	37600001	37800000	529306	585814	32	0	29	0	0	0
Chr02	37800001	38000000	468565	522949	0	2	0	0	0	0
Chr02	38000001	38200000	475324	528264	0	1	0	0	0	0
Chr02	38200001	38400000	463298	509538	0	0	2	0	0	0
Chr02	38400001	38600000	493912	550857	0	0	0	0	0	0
Chr02	38600001	38800000	471613	523306	312	0	196	0	0	0
Chr02	38800001	39000000	475010	529330	0	0	0	0	0	0
Chr02	39000001	39200000	549464	611426	0	0	0	0	0	0
Chr02	39200001	39400000	470151	518435	0	0	0	0	0	0
Chr02	39400001	39600000	520193	576626	0	3	0	0	0	4
Chr02	39600001	39800000	538217	594665	1	3	0	0	0	0
Chr02	39800001	40000000	538932	592318	13	0	0	0	0	0
Chr02	40000001	40200000	481702	528128	4	0	4	0	0	0
Chr02	40200001	40400000	518637	570659	126	0	112	0	0	0
Chr02	40400001	40600000	487843	537264	0	0	0	0	0	0
Chr02	40600001	40800000	547275	607699	2	0	0	0	0	0
Chr02	40800001	41000000	511167	558748	91	1	0	0	0	0
Chr02	41000001	41200000	486975	533070	1	0	0	0	0	0
Chr02	41200001	41400000	503716	557567	0	0	0	0	0	0
Chr02	41400001	41600000	506298	554677	16	0	11	0	0	0
Chr02	41600001	41800000	401650	448332	1	0	0	0	0	0
Chr02	41800001	42000000	327229	348913	7	0	6	0	0	0
Chr02	42000001	42200000	514527	565599	18	0	6	0	0	0
Chr02	42200001	42400000	541805	594820	114	2	33	0	0	0
Chr02	42400001	42600000	536803	585746	0	1	0	0	0	0
Chr02	42600001	42800000	516500	566714	9	2	9	0	0	0
Chr02	42800001	43000000	537149	590961	0	0	0	0	0	0
Chr02	43000001	43200000	541654	595646	1	0	1	0	0	0
Chr02	43200001	43400000	513069	561561	0	0	0	0	0	0
Chr02	43400001	43600000	553368	612149	60	0	5	0	0	0
Chr02	43600001	43800000	531511	583395	8	0	0	0	0	0
Chr02	43800001	44000000	513874	561963	12	0	0	0	0	0
Chr02	44000001	44200000	524479	577153	3	0	0	0	0	0
Chr02	44200001	44400000	516223	560315	1	0	0	0	0	0
Chr02	44400001	44600000	527959	578968	1	0	0	0	0	0
Chr02	44600001	44800000	518460	563015	1	1	0	0	0	0
Chr02	44800001	45000000	495842	548820	0	0	0	0	0	0
Chr02	45000001	45200000	503001	555921	0	0	0	0	0	0
Chr02	45200001	45400000	547934	603490	0	0	0	0	0	0
Chr02	45400001	45600000	551006	610973	1	1	0	0	0	0
Chr02	45600001	45800000	545880	607387	1	0	0	0	0	0
Chr02	45800001	46000000	553666	616058	0	0	0	0	0	0
Chr02	46000001	46102915	200545	221931	0	0	0	0	0	0
Chr03	1	200000	72362	94173	17	2	12	0	0	0
Chr03	200001	400000	445380	486992	52	0	14	0	0	0
Chr03	400001	600000	533080	592631	6	0	0	0	0	0
Chr03	600001	800000	477234	527961	6	0	0	0	0	0
Chr03	800001	1000000	433571	479424	0	1	0	1	0	0
Chr03	1000001	1200000	333386	368649	19	0	0	0	1	0
Chr03	1200001	1400000	396484	442336	121	0	48	0	0	0
Chr03	1400001	1600000	138489	155033	91	0	0	0	0	0
Chr03	1600001	1800000	344317	385442	1	1	0	0	0	0
Chr03	1800001	2000000	504482	562646	2	1	0	0	0	0
Chr03	2000001	2200000	467996	524905	0	0	0	0	0	0
Chr03	2200001	2400000	462583	512603	0	0	0	0	0	0
Chr03	2400001	2600000	531081	593070	1	0	0	0	1	0
Chr03	2600001	2800000	453083	502251	98	1	2	0	0	0
Chr03	2800001	3000000	528721	586229	6	0	4	0	1	0
Chr03	3000001	3200000	457059	510857	0	3	0	0	0	2
Chr03	3200001	3400000	514987	568928	13	0	12	0	0	0
Chr03	3400001	3600000	548236	610784	1	2	0	0	0	0
Chr03	3600001	3800000	494192	555408	14	0	8	0	0	0
Chr03	3800001	4000000	533982	592892	11	0	11	0	0	0
Chr03	4000001	4200000	411717	467389	61	2	8	0	0	1
Chr03	4200001	4400000	523557	581424	27	1	1	1	0	0
Chr03	4400001	4600000	384147	428206	30	1	15	0	0	0
Chr03	4600001	4800000	255521	280900	17	2	14	0	0	1
Chr03	4800001	5000000	250831	283561	3	0	1	0	0	0
Chr03	5000001	5200000	437083	494070	7	3	0	0	0	2
Chr03	5200001	5400000	542133	603880	44	0	14	0	0	0
Chr03	5400001	5600000	405845	445978	314	0	123	0	0	0
Chr03	5600001	5800000	462327	512629	0	1	1	0	0	0
Chr03	5800001	6000000	367378	399404	3	1	1	0	1	1
Chr03	6000001	6200000	430791	481943	63	0	28	0	0	0
Chr03	6200001	6400000	398226	429190	461	1	191	0	2	0
Chr03	6400001	6600000	481741	532642	2	0	0	0	0	0
Chr03	6600001	6800000	468029	527127	5	0	5	0	0	0
Chr03	6800001	7000000	440032	490892	9	0	2	0	0	0
Chr03	7000001	7200000	460143	514651	9	0	7	0	0	0
Chr03	7200001	7400000	405817	443262	74	1	16	0	0	0
Chr03	7400001	7600000	528095	593070	10	0	10	0	0	0
Chr03	7600001	7800000	548303	612572	5	0	2	0	0	0
Chr03	7800001	8000000	501730	570779	36	0	3	0	0	0
Chr03	8000001	8200000	431772	491930	43	0	34	0	0	0
Chr03	8200001	8400000	433641	494133	13	0	7	0	0	0
Chr03	8400001	8600000	449992	505709	11	1	3	0	1	1
Chr03	8600001	8800000	418517	462628	0	1	0	0	0	0
Chr03	8800001	9000000	484445	540582	3	3	2	0	0	1
Chr03	9000001	9200000	455966	520657	11	0	8	0	1	0
Chr03	9200001	9400000	417825	472977	287	0	205	0	5	0
Chr03	9400001	9600000	497538	559730	85	1	6	0	1	0
Chr03	9600001	9800000	514966	576893	6	1	4	0	0	0
Chr03	9800001	10000000	553111	625922	43	0	1	0	0	0
Chr03	10000001	10200000	488873	556119	195	0	134	0	1	0
Chr03	10200001	10400000	484756	546502	12	0	11	0	0	0
Chr03	10400001	10600000	523075	588113	12	0	1	0	0	0
Chr03	10600001	10800000	512894	582501	73	6	46	0	0	0
Chr03	10800001	11000000	485460	555557	4	2	1	0	0	2
Chr03	11000001	11200000	1062671	1153551	101	0	101	0	0	0
Chr03	11200001	11400000	340688	397068	86	0	52	0	0	0
Chr03	11400001	11600000	453379	514106	207	0	173	0	0	0
Chr03	11600001	11800000	331841	403219	47	1	35	0	0	0
Chr03	11800001	12000000	220467	274108	2	1	2	0	0	0
Chr03	12000001	12200000	182351	227973	0	0	0	0	0	0
Chr03	12200001	12400000	289491	348424	12	2	8	0	0	1
Chr03	12400001	12600000	410053	471091	72	1	29	0	0	0
Chr03	12600001	12800000	497219	569023	68	0	58	0	0	0
Chr03	12800001	13000000	466243	529322	94	0	1	0	0	0
Chr03	13000001	13200000	392404	465809	29	0	6	0	0	0
Chr03	13200001	13400000	303892	378409	30	1	28	0	1	1
Chr03	13400001	13600000	328406	389137	0	3	0	0	0	0
Chr03	13600001	13800000	394004	457691	19	1	13	0	0	0
Chr03	13800001	14000000	254760	317757	10	0	3	0	0	0
Chr03	14000001	14200000	288613	348106	37	0	3	0	0	0
Chr03	14200001	14400000	510767	568448	67	1	10	0	0	1
Chr03	14400001	14600000	384943	453104	42	0	0	0	1	0
Chr03	14600001	14800000	335509	398445	10	1	0	1	0	0
Chr03	14800001	15000000	356032	419075	44	0	12	0	0	0
Chr03	15000001	15200000	233513	295924	42	0	3	0	0	0
Chr03	15200001	15400000	444647	511548	98	11	46	0	0	11
Chr03	15400001	15600000	344813	413865	1	1	1	0	0	0
Chr03	15600001	15800000	342699	402496	19	0	1	0	0	0
Chr03	15800001	16000000	289042	352815	10	0	0	0	0	0
Chr03	16000001	16200000	275437	338330	11	1	3	1	0	0
Chr03	16200001	16400000	444999	511881	2	0	0	0	0	0
Chr03	16400001	16600000	470457	539574	12	0	7	0	0	0
Chr03	16600001	16800000	388726	453981	21	3	18	0	0	3
Chr03	16800001	17000000	358113	418715	17	0	3	0	1	0
Chr03	17000001	17200000	450831	509822	4	0	3	0	0	0
Chr03	17200001	17400000	426237	492281	51	0	53	0	0	0
Chr03	17400001	17600000	449058	513630	78	0	76	0	0	0
Chr03	17600001	17800000	425016	486189	41	0	18	0	1	0
Chr03	17800001	18000000	431879	493249	77	0	74	0	0	0
Chr03	18000001	18200000	398098	459319	13	0	11	0	0	0
Chr03	18200001	18400000	419513	482928	4	4	0	0	0	4
Chr03	18400001	18600000	287647	347932	12	2	7	0	0	0
Chr03	18600001	18800000	366869	427485	6	0	1	0	0	0
Chr03	18800001	19000000	291771	354533	7	0	3	0	0	0
Chr03	19000001	19200000	404469	469276	44	0	12	0	1	0
Chr03	19200001	19400000	363429	413834	8	1	1	0	0	0
Chr03	19400001	19600000	318506	380242	34	0	22	0	0	0
Chr03	19600001	19800000	220640	278163	18	2	13	0	0	0
Chr03	19800001	20000000	251658	310330	36	0	0	0	9	0
Chr03	20000001	20200000	418728	483671	42	0	38	0	0	0
Chr03	20200001	20400000	573039	645391	19	1	18	0	0	0
Chr03	20400001	20600000	553254	620914	17	0	4	0	0	0
Chr03	20600001	20800000	520724	586501	7	0	5	0	0	0
Chr03	20800001	21000000	490346	546005	41	0	5	0	0	0
Chr03	21000001	21200000	569452	641383	120	0	12	0	2	0
Chr03	21200001	21400000	535587	610755	19	1	3	0	0	0
Chr03	21400001	21600000	510685	578232	5	0	2	0	0	0
Chr03	21600001	21800000	494051	566255	8	0	9	0	0	0
Chr03	21800001	22000000	556813	626618	12	32	8	0	0	31
Chr03	22000001	22200000	542706	611550	2	1	2	0	0	0
Chr03	22200001	22400000	528325	600232	7	1	5	0	0	1
Chr03	22400001	22600000	489667	556833	25	0	17	0	0	0
Chr03	22600001	22800000	608748	669874	28	1	8	0	0	0
Chr03	22800001	23000000	577063	637189	15	0	35	0	0	0
Chr03	23000001	23200000	523166	590832	3	0	0	0	0	0
Chr03	23200001	23400000	586877	646671	63	0	55	0	0	0
Chr03	23400001	23600000	547207	621496	20	0	2	0	1	0
Chr03	23600001	23800000	400289	460775	17	0	7	0	0	0
Chr03	23800001	24000000	343353	402827	66	1	43	0	0	0
Chr03	24000001	24200000	531118	597152	72	3	14	0	0	2
Chr03	24200001	24400000	454727	520569	28	0	17	0	0	0
Chr03	24400001	24600000	397711	462878	188	0	63	0	0	0
Chr03	24600001	24800000	452935	503311	7	0	1	0	0	0
Chr03	24800001	25000000	318216	382047	23	1	19	0	0	0
Chr03	25000001	25200000	341981	401456	1	0	0	0	0	0
Chr03	25200001	25400000	259695	315737	1	0	1	0	0	0
Chr03	25400001	25600000	449205	524406	38	0	33	0	0	0
Chr03	25600001	25800000	485591	559227	120	3	34	0	1	1
Chr03	25800001	26000000	538357	590814	9	1	7	0	0	0
Chr03	26000001	26200000	528657	588809	23	3	17	0	14	2
Chr03	26200001	26400000	505176	568546	11	0	9	0	0	0
Chr03	26400001	26600000	534276	598833	62	0	60	0	0	0
Chr03	26600001	26800000	516872	581960	26	2	0	0	0	0
Chr03	26800001	27000000	568712	638301	16	0	0	0	18	0
Chr03	27000001	27200000	534465	601676	31	0	12	0	0	0
Chr03	27200001	27400000	507254	605392	9	1	4	0	4	0
Chr03	27400001	27600000	534141	609022	18	0	15	0	0	0
Chr03	27600001	27800000	499289	572993	19	0	8	0	6	0
Chr03	27800001	28000000	496034	570151	18	0	10	0	0	0
Chr03	28000001	28200000	558349	627521	69	0	47	0	0	0
Chr03	28200001	28400000	560522	626527	71	0	47	0	0	0
Chr03	28400001	28600000	544854	623216	54	0	19	0	0	0
Chr03	28600001	28800000	428747	477949	30	1	14	0	0	0
Chr03	28800001	29000000	467316	523515	26	0	7	0	0	0
Chr03	29000001	29200000	277406	289544	50	0	44	0	2	0
Chr03	29200001	29400000	426114	473266	19	0	6	0	0	0
Chr03	29400001	29600000	430298	498182	112	0	2	0	0	0
Chr03	29600001	29800000	505892	576744	12	3	6	0	0	0
Chr03	29800001	30000000	531699	598680	10	0	9	0	0	0
Chr03	30000001	30200000	503810	586296	1	0	0	0	0	0
Chr03	30200001	30400000	483978	546411	6	0	3	0	0	0
Chr03	30400001	30600000	541440	612015	30	2	19	0	1	0
Chr03	30600001	30800000	507837	571332	91	0	75	0	2	0
Chr03	30800001	31000000	332872	407746	15	2	6	0	62	2
Chr03	31000001	31200000	275499	347752	66	0	20	0	29	0
Chr03	31200001	31400000	280268	351453	1	2	0	0	1	1
Chr03	31400001	31600000	508414	579680	72	1	20	0	1	0
Chr03	31600001	31800000	436478	500999	38	0	1	0	0	0
Chr03	31800001	32000000	334494	386115	75	0	5	0	70	0
Chr03	32000001	32200000	476717	535152	9	1	5	0	0	0
Chr03	32200001	32400000	376400	421700	1	4	0	0	0	2
Chr03	32400001	32600000	416131	471929	22	0	20	0	0	0
Chr03	32600001	32800000	355473	410783	139	1	70	0	0	0
Chr03	32800001	33000000	499865	561568	117	2	3	0	0	0
Chr03	33000001	33200000	408918	448315	22	0	15	0	7	0
Chr03	33200001	33400000	352372	392221	7	0	2	0	0	0
Chr03	33400001	33600000	411121	457283	2	1	0	0	0	0
Chr03	33600001	33800000	323892	345472	36	0	18	0	1	0
Chr03	33800001	34000000	448178	494013	53	1	43	0	0	0
Chr03	34000001	34200000	219849	245401	6	0	5	0	0	0
Chr03	34200001	34400000	329466	368473	27	0	20	0	0	0
Chr03	34400001	34600000	528787	586679	31	0	13	0	11	0
Chr03	34600001	34800000	467742	514076	7	0	7	0	0	0
Chr03	34800001	35000000	476664	525852	20	0	9	0	0	0
Chr03	35000001	35200000	357481	398773	65	0	13	0	0	0
Chr03	35200001	35400000	489124	544136	43	0	4	0	0	0
Chr03	35400001	35600000	530271	599438	54	4	46	0	0	0
Chr03	35600001	35800000	518694	580176	67	0	68	0	0	0
Chr03	35800001	36000000	467371	526416	22	0	0	0	0	0
Chr03	36000001	36200000	494552	555860	9	0	2	0	1	0
Chr03	36200001	36400000	527771	589252	55	0	4	0	0	0
Chr03	36400001	36600000	484023	545447	9	0	7	0	0	0
Chr03	36600001	36800000	515175	584509	0	1	0	0	0	1
Chr03	36800001	37000000	440775	507142	0	2	1	0	0	0
Chr03	37000001	37200000	489231	559319	49	0	46	0	0	0
Chr03	37200001	37400000	504684	563412	85	1	0	0	0	0
Chr03	37400001	37600000	480569	547585	53	0	41	0	2	0
Chr03	37600001	37800000	526545	583674	2	0	1	0	0	0
Chr03	37800001	38000000	492727	553714	1	4	1	0	0	1
Chr03	38000001	38200000	497715	554473	34	1	28	0	1	0
Chr03	38200001	38400000	471274	532960	64	0	10	0	0	0
Chr03	38400001	38600000	273330	348104	205	2	134	0	0	0
Chr03	38600001	38800000	265678	289814	56	0	12	0	0	0
Chr03	38800001	39000000	414046	477952	104	1	1	0	0	0
Chr03	39000001	39200000	390154	461665	4	0	1	0	1	0
Chr03	39200001	39400000	404358	459781	17	0	0	0	0	0
Chr03	39400001	39600000	437020	499523	1	0	0	0	1	0
Chr03	39600001	39800000	538468	612826	68	0	35	0	1	0
Chr03	39800001	40000000	546275	610799	2	0	0	0	0	0
Chr03	40000001	40200000	525318	586438	0	1	0	0	0	0
Chr03	40200001	40400000	514168	567761	3	0	1	0	1	0
Chr03	40400001	40600000	536404	599202	121	0	59	0	0	0
Chr03	40600001	40800000	557101	620468	1	0	0	0	0	0
Chr03	40800001	41000000	486679	547650	0	0	0	0	0	0
Chr03	41000001	41200000	492663	547772	0	0	0	0	0	0
Chr03	41200001	41400000	482733	533581	24	2	11	0	0	2
Chr03	41400001	41600000	542111	601379	3	0	1	0	0	0
Chr03	41600001	41800000	496717	555161	7	0	0	0	0	0
Chr03	41800001	42000000	534532	586437	1	0	0	0	0	0
Chr03	42000001	42200000	449179	505555	12	0	11	0	0	0
Chr03	42200001	42400000	444451	492531	6	0	4	0	0	0
Chr03	42400001	42600000	467295	526349	6	1	0	0	0	1
Chr03	42600001	42800000	461474	500559	172	0	51	0	0	0
Chr03	42800001	43000000	473410	497752	19	0	5	0	13	0
Chr03	43000001	43200000	467918	480408	98	0	3	0	0	0
Chr03	43200001	43400000	350277	335771	6	0	4	0	0	0
Chr03	43400001	43600000	571332	620543	38	0	2	0	37	0
Chr03	43600001	43800000	345778	341511	4	0	10	0	0	0
Chr03	43800001	44000000	454703	486592	50	0	16	0	0	0
Chr03	44000001	44200000	516737	562069	211	1	126	0	0	0
Chr03	44200001	44400000	532047	578132	16	0	0	0	0	0
Chr03	44400001	44600000	549354	649723	0	2	0	0	0	0
Chr03	44600001	44800000	502754	591176	0	4	0	0	0	4
Chr03	44800001	45000000	461179	521839	2	1	1	0	2	0
Chr03	45000001	45200000	438894	475382	89	1	83	0	0	1
Chr03	45200001	45400000	442349	488009	14	0	1	0	0	0
Chr03	45400001	45600000	372605	407474	0	0	0	0	0	0
Chr03	45600001	45800000	437128	453993	1	0	0	0	0	0
Chr03	45800001	46000000	491989	516394	1	0	1	0	0	0
Chr03	46000001	46200000	499357	540367	0	0	2	0	0	0
Chr03	46200001	46400000	490159	532529	1	0	0	0	0	0
Chr03	46400001	46600000	449649	489611	21	0	20	0	0	0
Chr03	46600001	46800000	492777	536675	0	0	0	0	0	0
Chr03	46800001	47000000	529093	577786	2	0	0	0	0	0
Chr03	47000001	47200000	548756	603616	3	0	0	0	0	0
Chr03	47200001	47400000	491370	533226	1	1	0	0	0	0
Chr03	47400001	47600000	487961	528794	10	0	11	0	0	0
Chr03	47600001	47800000	563120	614203	1	2	0	0	0	0
Chr03	47800001	48000000	544525	599678	0	2	0	0	0	1
Chr03	48000001	48200000	514549	561105	4	7	5	0	0	6
Chr03	48200001	48400000	500643	541726	0	1	0	0	0	0
Chr03	48400001	48600000	423893	397184	54	0	53	0	0	0
Chr03	48600001	48800000	385872	404422	23	0	0	0	0	0
Chr03	48800001	49000000	437840	461389	10	0	1	0	0	0
Chr03	49000001	49200000	534613	583135	2	0	1	0	0	0
Chr03	49200001	49400000	555815	612014	1	0	0	0	0	0
Chr03	49400001	49600000	529231	580478	0	0	1	0	0	0
Chr03	49600001	49800000	542087	590903	2	1	0	0	0	0
Chr03	49800001	50000000	515636	562687	0	0	0	0	0	0
Chr03	50000001	50200000	531980	576934	46	0	3	0	0	0
Chr03	50200001	50400000	525052	576590	0	0	0	0	0	0
Chr03	50400001	50600000	523328	572735	1	0	0	0	1	0
Chr03	50600001	50800000	477017	518595	20	0	0	0	1	0
Chr03	50800001	51000000	495488	540034	10	1	0	0	0	0
Chr03	51000001	51200000	522063	579797	103	0	0	0	0	0
Chr03	51200001	51400000	522048	583876	1	0	1	0	0	0
Chr03	51400001	51600000	501197	546370	3	0	1	0	0	0
Chr03	51600001	51800000	531540	583283	2	1	0	0	0	0
Chr03	51800001	52000000	448570	492374	0	0	0	0	0	0
Chr03	52000001	52200000	493685	553936	1	0	0	0	0	0
Chr03	52200001	52400000	550654	609696	0	0	0	0	0	0
Chr03	52400001	52600000	459616	505749	85	1	85	1	0	0
Chr03	52600001	52800000	489698	542061	0	0	0	0	0	0
Chr03	52800001	53000000	468554	521979	5	0	0	0	0	0
Chr03	53000001	53200000	543913	603456	1	1	0	0	0	0
Chr03	53200001	53400000	529473	577435	0	0	0	0	0	0
Chr03	53400001	53600000	553071	606347	115	0	92	0	0	0
Chr03	53600001	53800000	569421	630485	10	1	0	0	0	2
Chr03	53800001	54000000	522705	578904	0	0	0	0	0	0
Chr03	54000001	54200000	529966	584339	4	0	3	0	0	0
Chr03	54200001	54400000	483013	535723	0	0	0	0	0	0
Chr03	54400001	54600000	494125	542008	0	0	0	0	0	0
Chr03	54600001	54800000	351667	349394	62	0	40	0	0	0
Chr03	54800001	55000000	484895	511874	1	0	0	0	0	0
Chr03	55000001	55200000	529737	588945	5	0	0	0	0	0
Chr03	55200001	55400000	472423	527650	0	0	0	0	0	0
Chr03	55400001	55600000	461408	516524	2	0	0	0	0	0
Chr03	55600001	55800000	557040	620111	0	0	0	0	0	0
Chr03	55800001	56000000	524923	583498	3	0	0	0	0	0
Chr03	56000001	56200000	553691	609325	1	1	0	0	0	0
Chr03	56200001	56400000	534253	586007	0	0	0	0	0	0
Chr03	56400001	56600000	547217	600394	0	0	0	0	0	0
Chr03	56600001	56800000	415513	461696	5	0	1	0	0	0
Chr03	56800001	57000000	521173	581534	0	0	1	0	0	0
Chr03	57000001	57200000	546776	602340	1	0	0	0	0	0
Chr03	57200001	57400000	565111	620471	9	0	0	0	8	0
Chr03	57400001	57600000	551454	607821	2	0	0	0	0	0
Chr03	57600001	57800000	561071	619817	1	0	1	0	0	0
Chr03	57800001	58000000	513316	563465	0	0	0	0	0	0
Chr03	58000001	58200000	502021	555892	1	0	0	0	0	0
Chr03	58200001	58400000	505749	557177	334	0	425	0	0	0
Chr03	58400001	58600000	537077	594141	210	0	0	0	0	0
Chr03	58600001	58800000	506734	558695	4	1	0	0	0	0
Chr03	58800001	59000000	505241	559652	6	0	6	0	0	0
Chr03	59000001	59200000	522679	581655	20	0	17	0	0	0
Chr03	59200001	59400000	534138	594514	0	0	1	0	0	0
Chr03	59400001	59600000	552928	613404	0	1	0	0	0	0
Chr03	59600001	59800000	530284	585062	1	0	0	0	0	0
Chr03	59800001	60000000	530975	585128	1	0	0	0	0	0
Chr03	60000001	60200000	496308	549074	27	2	22	0	0	0
Chr03	60200001	60400000	520720	577615	2	1	0	0	0	0
Chr03	60400001	60600000	518160	570598	2	0	1	0	0	0
Chr03	60600001	60707570	162509	170190	43	0	2	0	0	0
Chr04	1	200000	228277	231901	56	0	11	0	1	0
Chr04	200001	400000	503087	548827	9	1	1	0	0	0
Chr04	400001	600000	527785	588027	0	1	0	0	0	0
Chr04	600001	800000	363664	391771	62	0	36	0	0	0
Chr04	800001	1000000	556050	617310	1	1	1	0	0	1
Chr04	1000001	1200000	518361	569927	0	0	0	0	0	0
Chr04	1200001	1400000	430286	468531	1	0	0	0	0	0
Chr04	1400001	1600000	387139	413116	3	0	0	0	0	0
Chr04	1600001	1800000	241066	244575	6	0	0	0	0	0
Chr04	1800001	2000000	137908	128947	11	0	9	0	0	0
Chr04	2000001	2200000	555825	614023	10	0	1	0	0	0
Chr04	2200001	2400000	544433	606082	2	0	2	0	0	0
Chr04	2400001	2600000	500039	551633	4	0	4	0	0	0
Chr04	2600001	2800000	502972	556504	27	1	0	0	0	0
Chr04	2800001	3000000	331283	362284	0	1	0	0	0	1
Chr04	3000001	3200000	330521	358450	36	0	27	0	0	0
Chr04	3200001	3400000	335548	364531	89	0	0	0	0	0
Chr04	3400001	3600000	296724	321214	34	0	0	0	0	0
Chr04	3600001	3800000	494598	542900	2	0	0	0	0	0
Chr04	3800001	4000000	415895	458204	37	0	12	0	0	0
Chr04	4000001	4200000	327592	357207	48	0	39	0	0	0
Chr04	4200001	4400000	499547	556266	1	0	1	0	0	0
Chr04	4400001	4600000	356041	390825	0	0	0	0	0	0
Chr04	4600001	4800000	450375	499208	3	0	0	0	0	0
Chr04	4800001	5000000	482233	537862	0	0	0	0	0	0
Chr04	5000001	5200000	510879	575860	9	0	0	0	0	0
Chr04	5200001	5400000	362137	410593	42	0	1	0	2	0
Chr04	5400001	5600000	208712	244117	17	0	7	0	6	0
Chr04	5600001	5800000	353417	404108	10	0	2	0	2	0
Chr04	5800001	6000000	610330	675966	4	0	4	0	0	0
Chr04	6000001	6200000	580157	642413	4	0	4	0	0	0
Chr04	6200001	6400000	507158	560875	28	0	0	0	0	0
Chr04	6400001	6600000	414605	451861	3	1	3	0	0	0
Chr04	6600001	6800000	310456	333166	77	0	9	0	0	0
Chr04	6800001	7000000	475950	527554	0	1	0	0	0	0
Chr04	7000001	7200000	467234	515374	50	0	47	0	0	0
Chr04	7200001	7400000	461648	512880	0	0	0	0	0	0
Chr04	7400001	7600000	440048	489281	3	1	0	0	0	1
Chr04	7600001	7800000	507440	560618	1	0	0	0	0	0
Chr04	7800001	8000000	436492	482229	84	1	83	0	0	0
Chr04	8000001	8200000	485405	533333	6	0	0	0	0	0
Chr04	8200001	8400000	416420	461250	96	0	1	0	0	0
Chr04	8400001	8600000	378287	417156	49	0	13	0	10	0
Chr04	8600001	8800000	507043	553891	1	0	0	0	0	0
Chr04	8800001	9000000	418107	458328	1	3	1	0	0	2
Chr04	9000001	9200000	370299	411624	3	1	0	0	0	0
Chr04	9200001	9400000	402198	451818	1	29	0	0	0	29
Chr04	9400001	9600000	470145	521184	65	1	0	0	0	2
Chr04	9600001	9800000	380288	425658	7	0	1	0	0	0
Chr04	9800001	10000000	287561	320990	121	0	156	0	0	0
Chr04	10000001	10200000	242495	270195	39	0	9	0	3	0
Chr04	10200001	10400000	310564	346486	39	0	31	0	0	0
Chr04	10400001	10600000	472417	526212	2	1	0	0	0	0
Chr04	10600001	10800000	348766	374746	16	3	7	0	0	0
Chr04	10800001	11000000	479232	536800	7	0	0	0	0	0
Chr04	11000001	11200000	438875	487890	0	1	0	0	0	0
Chr04	11200001	11400000	462924	509719	0	0	3	0	0	0
Chr04	11400001	11600000	545256	612312	115	0	1	0	0	0
Chr04	11600001	11800000	465484	516413	1	0	0	0	0	0
Chr04	11800001	12000000	443344	485170	15	0	6	0	0	0
Chr04	12000001	12200000	107828	102828	99	0	0	0	0	0
Chr04	12200001	12400000	518718	566441	296	0	166	0	0	0
Chr04	12400001	12600000	476891	526811	19	0	1	0	1	0
Chr04	12600001	12800000	348114	380817	16	0	0	0	0	0
Chr04	12800001	13000000	423410	474614	10	0	0	0	1	0
Chr04	13000001	13200000	373849	415702	13	0	12	0	0	0
Chr04	13200001	13400000	431914	480326	1	0	0	0	0	0
Chr04	13400001	13600000	513609	586934	124	0	5	0	2	0
Chr04	13600001	13800000	369762	443983	3	0	1	0	0	0
Chr04	13800001	14000000	477460	524314	21	1	0	0	0	2
Chr04	14000001	14200000	375744	397119	22	1	20	0	1	1
Chr04	14200001	14400000	256869	253753	1	0	1	0	0	0
Chr04	14400001	14600000	328467	326633	34	0	22	0	0	0
Chr04	14600001	14800000	512938	551208	152	0	125	0	0	0
Chr04	14800001	15000000	73922	72235	32	0	21	0	0	0
Chr04	15000001	15200000	164954	184918	3	0	2	0	0	0
Chr04	15200001	15400000	464548	513941	33	0	21	0	0	0
Chr04	15400001	15600000	527934	553160	189	0	84	0	0	0
Chr04	15600001	15800000	553869	617781	22	0	19	0	0	0
Chr04	15800001	16000000	406839	424325	12	0	1	0	0	0
Chr04	16000001	16200000	449791	483614	53	0	44	0	0	0
Chr04	16200001	16400000	379755	413419	118	1	11	0	0	0
Chr04	16400001	16600000	341722	364888	16	1	15	0	0	0
Chr04	16600001	16800000	473666	529678	39	0	16	0	0	0
Chr04	16800001	17000000	330227	364437	28	0	13	0	2	0
Chr04	17000001	17200000	423842	483110	5	0	1	0	4	0
Chr04	17200001	17400000	421454	483850	10	0	2	0	0	0
Chr04	17400001	17600000	307763	378762	0	0	0	0	0	0
Chr04	17600001	17800000	451881	538262	0	0	0	0	0	0
Chr04	17800001	18000000	418154	492146	7	1	8	0	0	0
Chr04	18000001	18200000	301801	381693	37	0	16	0	0	0
Chr04	18200001	18400000	541032	611276	74	0	21	0	1	0
Chr04	18400001	18600000	302729	376728	7	1	7	0	0	0
Chr04	18600001	18800000	367774	449081	6	0	0	0	0	0
Chr04	18800001	19000000	395383	471400	8	1	7	0	0	0
Chr04	19000001	19200000	440546	497280	4	1	1	0	1	0
Chr04	19200001	19400000	531452	590046	3	0	0	0	0	0
Chr04	19400001	19600000	448904	480586	35	0	0	0	0	0
Chr04	19600001	19800000	367811	433214	11	0	1	0	0	0
Chr04	19800001	20000000	316271	393798	98	0	73	0	0	0
Chr04	20000001	20200000	385821	383190	2	2	1	0	0	1
Chr04	20200001	20400000	499287	571145	27	1	16	0	0	0
Chr04	20400001	20600000	534589	611005	52	0	13	0	0	0
Chr04	20600001	20800000	433770	490100	3	0	0	0	0	0
Chr04	20800001	21000000	500381	571743	156	1	110	0	0	1
Chr04	21000001	21200000	578960	643169	472	0	319	0	0	0
Chr04	21200001	21400000	442303	502480	0	1	0	0	0	0
Chr04	21400001	21600000	411062	477357	165	4	100	0	1	0
Chr04	21600001	21800000	518239	582920	4	2	2	0	0	0
Chr04	21800001	22000000	521353	583329	12	0	3	0	0	0
Chr04	22000001	22200000	548525	611650	54	0	27	0	0	0
Chr04	22200001	22400000	553902	630900	7	0	3	0	1	0
Chr04	22400001	22600000	376305	456544	91	0	57	0	0	0
Chr04	22600001	22800000	196745	233905	889	1	455	0	1	0
Chr04	22800001	23000000	115268	108892	231	0	59	0	0	0
Chr04	23000001	23200000	336337	365197	16	0	7	0	0	0
Chr04	23200001	23400000	389692	472524	9	0	6	0	2	0
Chr04	23400001	23600000	295908	372652	2	0	1	0	1	0
Chr04	23600001	23800000	377552	463691	33	0	2	0	25	0
Chr04	23800001	24000000	664312	709706	25	0	7	0	0	0
Chr04	24000001	24200000	363194	338799	8	0	1	0	0	0
Chr04	24200001	24400000	372968	422878	5	0	0	0	0	0
Chr04	24400001	24600000	469967	542398	34	0	16	0	0	0
Chr04	24600001	24800000	508743	579606	172	1	127	0	7	1
Chr04	24800001	25000000	549018	621443	20	0	4	0	0	0
Chr04	25000001	25200000	576476	651642	1	0	1	0	0	0
Chr04	25200001	25400000	299298	375401	16	0	16	0	0	0
Chr04	25400001	25600000	400509	497379	47	0	44	0	0	0
Chr04	25600001	25800000	301622	384188	15	0	15	0	0	0
Chr04	25800001	26000000	365248	444197	83	0	75	0	0	0
Chr04	26000001	26200000	401191	459068	7	0	6	0	0	0
Chr04	26200001	26400000	553964	625477	51	0	49	0	0	0
Chr04	26400001	26600000	532511	608560	88	0	67	0	1	0
Chr04	26600001	26800000	475961	542983	14	1	0	0	0	0
Chr04	26800001	27000000	525426	615846	79	3	29	0	1	0
Chr04	27000001	27200000	358949	474813	5	0	1	0	0	0
Chr04	27200001	27400000	505035	595566	71	1	6	0	33	0
Chr04	27400001	27600000	397209	443582	12	1	12	0	0	0
Chr04	27600001	27800000	437886	498515	265	0	115	0	1	0
Chr04	27800001	28000000	358951	451382	3	0	2	0	0	0
Chr04	28000001	28200000	435372	510276	0	0	0	0	0	0
Chr04	28200001	28400000	502277	564748	54	0	55	0	0	0
Chr04	28400001	28600000	304631	373863	3	0	0	0	0	0
Chr04	28600001	28800000	214615	256418	5	0	3	0	0	0
Chr04	28800001	29000000	524969	581886	11	3	11	0	0	0
Chr04	29000001	29200000	381585	454454	11	1	7	0	0	1
Chr04	29200001	29400000	333485	420612	23	0	9	0	0	0
Chr04	29400001	29600000	480178	547766	253	0	117	0	0	0
Chr04	29600001	29800000	1224322	1246037	26	5	10	0	1	0
Chr04	29800001	30000000	1101946	1250168	2	3	0	0	0	1
Chr04	30000001	30200000	2046985	2485433	11	12	8	0	0	0
Chr04	30200001	30400000	410634	466236	20	2	4	0	0	0
Chr04	30400001	30600000	502900	568817	7	0	0	0	1	0
Chr04	30600001	30800000	489212	564652	1	0	0	0	0	0
Chr04	30800001	31000000	529288	603137	39	3	37	0	0	0
Chr04	31000001	31200000	438987	510471	6	0	6	0	0	0
Chr04	31200001	31400000	467963	538634	131	1	115	0	0	0
Chr04	31400001	31600000	555773	631451	24	0	22	0	1	0
Chr04	31600001	31800000	582967	652680	110	2	76	0	0	1
Chr04	31800001	32000000	555601	630530	22	0	10	0	3	0
Chr04	32000001	32200000	491500	564024	51	0	35	0	0	0
Chr04	32200001	32400000	496588	568651	2	0	1	0	0	0
Chr04	32400001	32600000	532540	607811	23	0	22	0	1	0
Chr04	32600001	32800000	517061	587213	18	0	3	0	0	0
Chr04	32800001	33000000	350774	440845	7	1	2	0	0	0
Chr04	33000001	33200000	144752	219433	0	0	0	0	0	0
Chr04	33200001	33400000	507024	582635	7	0	1	0	0	0
Chr04	33400001	33600000	563043	672709	67	2	59	0	0	0
Chr04	33600001	33800000	548436	620259	59	0	8	0	0	0
Chr04	33800001	34000000	427957	519118	12	2	4	0	0	0
Chr04	34000001	34200000	505466	577535	3	0	3	0	0	0
Chr04	34200001	34400000	472461	540589	78	1	75	0	0	0
Chr04	34400001	34600000	403392	469491	2	1	0	0	2	1
Chr04	34600001	34800000	531947	599204	58	0	28	0	0	0
Chr04	34800001	35000000	416877	422558	1	0	0	0	0	0
Chr04	35000001	35200000	431435	470839	52	8	2	0	33	1
Chr04	35200001	35400000	382323	458849	8	2	0	0	0	0
Chr04	35400001	35600000	430892	506773	5	0	1	0	0	0
Chr04	35600001	35800000	452226	522566	9	0	0	0	4	0
Chr04	35800001	36000000	438423	509229	34	2	23	0	0	2
Chr04	36000001	36200000	419129	492049	31	1	26	0	0	0
Chr04	36200001	36400000	413422	505377	12	1	0	0	0	0
Chr04	36400001	36600000	373647	439350	0	1	0	0	0	1
Chr04	36600001	36800000	530115	600201	34	1	3	4	12	0
Chr04	36800001	37000000	527340	594216	22	0	25	0	1	0
Chr04	37000001	37200000	495698	559341	44	0	38	0	0	0
Chr04	37200001	37400000	566765	621959	4	0	4	0	1	0
Chr04	37400001	37600000	464436	542681	6	1	6	0	0	0
Chr04	37600001	37800000	496933	562191	4	0	3	0	0	0
Chr04	37800001	38000000	473729	551440	12	0	2	0	0	0
Chr04	38000001	38200000	471478	551964	2	0	1	0	0	0
Chr04	38200001	38400000	479455	553192	23	0	16	0	0	0
Chr04	38400001	38600000	490670	554780	51	1	1	0	40	0
Chr04	38600001	38800000	459733	533376	9	0	6	0	0	0
Chr04	38800001	39000000	601161	665252	16	0	11	0	0	0
Chr04	39000001	39200000	527592	585260	27	4	3	0	0	0
Chr04	39200001	39400000	529303	592362	40	1	2	0	0	0
Chr04	39400001	39600000	556271	621253	76	0	9	0	36	0
Chr04	39600001	39800000	482477	566328	109	1	68	0	0	0
Chr04	39800001	40000000	534391	602521	30	0	19	0	0	0
Chr04	40000001	40200000	515344	586364	56	0	47	0	0	0
Chr04	40200001	40400000	482923	546734	16	0	2	0	0	0
Chr04	40400001	40600000	400675	477091	3	1	2	0	0	0
Chr04	40600001	40800000	518749	590873	2	0	1	0	0	0
Chr04	40800001	41000000	546285	608538	10	0	9	0	1	0
Chr04	41000001	41200000	399755	472362	4	1	4	0	0	0
Chr04	41200001	41400000	519707	579431	25	1	12	0	0	1
Chr04	41400001	41600000	445996	511507	57	1	4	0	0	0
Chr04	41600001	41800000	377849	421148	35	1	0	0	0	1
Chr04	41800001	42000000	520243	581436	1	0	1	0	0	0
Chr04	42000001	42200000	531579	601732	16	0	14	0	0	0
Chr04	42200001	42400000	522904	580697	27	0	5	0	0	0
Chr04	42400001	42600000	531141	588398	106	0	20	0	0	0
Chr04	42600001	42800000	482136	540159	38	0	6	0	0	0
Chr04	42800001	43000000	488021	542774	7	0	6	0	0	0
Chr04	43000001	43200000	504189	562650	5	0	5	0	0	0
Chr04	43200001	43400000	452480	513036	16	0	4	0	0	0
Chr04	43400001	43600000	441522	500887	27	0	3	0	0	0
Chr04	43600001	43800000	316992	332664	41	0	1	0	0	0
Chr04	43800001	44000000	566524	632897	20	0	12	0	0	0
Chr04	44000001	44200000	359934	397361	16	1	10	0	0	0
Chr04	44200001	44400000	272482	293314	0	0	0	0	0	0
Chr04	44400001	44600000	496395	552624	15	3	9	0	0	3
Chr04	44600001	44800000	462619	518382	21	0	14	0	0	0
Chr04	44800001	45000000	378955	423412	29	0	22	0	0	0
Chr04	45000001	45200000	530731	590846	65	1	66	0	0	1
Chr04	45200001	45400000	451536	488163	85	0	44	0	0	0
Chr04	45400001	45600000	349253	386558	32	0	27	0	0	0
Chr04	45600001	45800000	541386	608719	2	0	3	0	1	1
Chr04	45800001	46000000	413102	456280	286	0	171	0	1	0
Chr04	46000001	46200000	461005	524491	49	0	10	0	1	0
Chr04	46200001	46400000	416132	463213	15	0	1	0	2	0
Chr04	46400001	46600000	285142	311366	9	0	8	0	0	0
Chr04	46600001	46800000	298833	329454	2	0	1	0	0	0
Chr04	46800001	47000000	417003	462122	20	0	20	0	0	0
Chr04	47000001	47200000	462248	512709	47	1	21	0	0	0
Chr04	47200001	47400000	537968	597391	16	0	13	0	0	0
Chr04	47400001	47600000	449910	506702	40	1	17	0	0	0
Chr04	47600001	47800000	552396	623164	69	0	8	0	0	0
Chr04	47800001	48000000	533205	603362	35	0	24	0	0	0
Chr04	48000001	48200000	546278	620884	307	50	198	0	1	0
Chr04	48200001	48400000	368467	459785	1	0	1	0	0	0
Chr04	48400001	48600000	464523	517922	10	0	3	0	8	0
Chr04	48600001	48800000	331618	384127	2	0	1	0	0	0
Chr04	48800001	49000000	544566	608040	190	1	5	0	0	1
Chr04	49000001	49200000	458229	491803	70	0	56	0	0	0
Chr04	49200001	49400000	469970	512582	1	0	0	0	0	0
Chr04	49400001	49600000	527445	577006	3	0	0	0	0	0
Chr04	49600001	49800000	466144	525960	52	0	49	0	0	0
Chr04	49800001	50000000	524203	584185	1	0	0	0	0	0
Chr04	50000001	50200000	345609	385787	118	0	66	0	0	0
Chr04	50200001	50400000	340822	330401	27	0	2	0	0	0
Chr04	50400001	50600000	298242	323416	1	0	1	0	0	0
Chr04	50600001	50800000	474680	536933	12	0	0	0	0	0
Chr04	50800001	51000000	489515	553403	11	2	0	0	0	0
Chr04	51000001	51200000	446151	501394	6	0	0	0	0	0
Chr04	51200001	51400000	358414	408711	22	0	0	0	0	0
Chr04	51400001	51600000	329922	356414	8	1	7	0	0	0
Chr04	51600001	51800000	311069	319240	43	0	49	0	0	0
Chr04	51800001	52000000	418171	470701	2	0	0	0	0	0
Chr04	52000001	52200000	426005	475847	5	0	5	0	0	0
Chr04	52200001	52400000	458926	508938	142	1	3	0	0	0
Chr04	52400001	52600000	392069	460829	14	0	11	0	0	0
Chr04	52600001	52800000	413298	483955	0	1	0	0	0	1
Chr04	52800001	53000000	164542	175514	10	2	9	0	0	1
Chr04	53000001	53200000	193397	210547	3	0	2	0	0	0
Chr04	53200001	53400000	506966	564171	2	0	0	0	0	0
Chr04	53400001	53600000	468827	519569	8	0	0	0	0	0
Chr04	53600001	53800000	426975	495096	36	3	33	0	1	0
Chr04	53800001	54000000	513791	577552	30	0	0	0	0	0
Chr04	54000001	54200000	437271	492835	3	0	1	0	0	0
Chr04	54200001	54400000	365794	403182	58	0	2	0	0	0
Chr04	54400001	54600000	472012	524585	24	0	1	0	1	0
Chr04	54600001	54800000	321236	365557	25	2	20	1	0	0
Chr04	54800001	55000000	262960	291961	173	0	0	0	0	0
Chr04	55000001	55200000	312942	339457	40	1	5	1	0	0
Chr04	55200001	55400000	323864	350794	0	1	0	0	0	0
Chr04	55400001	55600000	432551	487435	55	0	28	0	0	0
Chr04	55600001	55800000	444493	492646	1	0	1	0	0	0
Chr04	55800001	56000000	358457	393768	2	0	0	0	0	0
Chr04	56000001	56200000	472346	532279	1	0	0	0	0	0
Chr04	56200001	56400000	480605	534949	22	2	0	0	0	2
Chr04	56400001	56600000	296797	308598	15	0	15	0	0	0
Chr04	56600001	56800000	510494	562641	21	1	7	0	0	0
Chr04	56800001	57000000	435643	481837	18	4	3	0	0	4
Chr04	57000001	57200000	532860	592545	1	0	1	0	0	0
Chr04	57200001	57400000	723513	801700	22	1	2	0	0	0
Chr04	57400001	57600000	548084	608316	14	2	4	0	2	0
Chr04	57600001	57800000	531401	588820	5	4	0	0	0	0
Chr04	57800001	58000000	476570	525909	21	0	0	0	2	0
Chr04	58000001	58200000	265551	279168	25	1	1	0	0	0
Chr04	58200001	58400000	523819	584489	402	0	243	0	1	0
Chr04	58400001	58600000	366483	412392	40	1	5	0	2	1
Chr04	58600001	58800000	503450	561262	2	0	1	0	0	0
Chr04	58800001	59000000	518774	577391	8	0	4	0	0	0
Chr04	59000001	59200000	439952	502441	4	1	0	0	0	0
Chr04	59200001	59400000	499885	557617	2	0	0	0	0	0
Chr04	59400001	59600000	509547	572559	31	0	0	0	0	0
Chr04	59600001	59800000	496414	546188	2	0	0	0	0	0
Chr04	59800001	60000000	449436	489151	3	0	1	0	0	0
Chr04	60000001	60200000	526032	585419	0	0	0	0	0	0
Chr04	60200001	60400000	513581	568040	1	0	0	0	0	0
Chr04	60400001	60600000	405609	450688	2	1	1	0	0	0
Chr04	60600001	60800000	380862	425739	133	0	132	0	0	0
Chr04	60800001	61000000	239095	261009	16	1	0	0	0	0
Chr04	61000001	61200000	461489	512738	0	0	0	0	0	0
Chr04	61200001	61400000	409969	458594	16	1	11	0	0	0
Chr04	61400001	61600000	457239	505873	0	1	0	0	0	0
Chr04	61600001	61800000	418796	463039	3	0	2	0	0	0
Chr04	61800001	62000000	403165	440861	2	47	1	0	0	0
Chr04	62000001	62200000	505914	556799	0	0	0	0	0	0
Chr04	62200001	62400000	535936	593305	0	1	0	0	0	0
Chr04	62400001	62600000	542309	605972	8	2	9	1	0	0
Chr04	62600001	62800000	534926	600424	145	2	105	0	0	0
Chr04	62800001	63000000	503350	561376	1	2	0	0	0	1
Chr04	63000001	63200000	500621	554016	2	0	0	0	0	0
Chr04	63200001	63400000	473776	525339	4	0	0	0	0	0
Chr04	63400001	63600000	533487	608346	1	1	0	0	0	0
Chr04	63600001	63800000	528803	589977	0	0	0	0	0	0
Chr04	63800001	64000000	492932	547365	1	1	0	0	0	0
Chr04	64000001	64200000	568152	607300	0	0	0	0	0	0
Chr04	64200001	64400000	500831	542471	1	2	0	0	0	0
Chr04	64400001	64600000	523067	575897	0	0	0	0	0	0
Chr04	64600001	64800000	506572	569714	22	0	0	0	0	0
Chr04	64800001	65000000	527515	586622	62	1	1	0	0	0
Chr04	65000001	65200000	500190	550442	5	0	2	0	0	0
Chr04	65200001	65400000	530070	587220	11	0	7	0	0	0
Chr04	65400001	65600000	467087	544865	4	0	1	0	0	0
Chr04	65600001	65800000	508262	572817	3	2	0	0	2	0
Chr04	65800001	66000000	496302	564421	17	0	1	0	16	0
Chr04	66000001	66200000	481309	555446	3	0	2	0	1	0
Chr04	66200001	66400000	545907	609022	2	0	0	0	0	0
Chr04	66400001	66600000	510694	573917	1	1	0	0	0	0
Chr04	66600001	66800000	503248	569360	3	1	3	0	0	0
Chr04	66800001	67000000	459085	511272	1	0	1	0	0	0
Chr04	67000001	67200000	519752	574859	6	1	6	0	0	0
Chr04	67200001	67400000	506039	554027	6	0	4	0	0	0
Chr04	67400001	67600000	544134	607008	0	0	0	0	0	0
Chr04	67600001	67800000	529830	591855	1	0	0	0	0	0
Chr04	67800001	68000000	468728	542177	0	0	0	0	0	0
Chr04	68000001	68200000	556253	616107	1	2	0	0	0	2
Chr04	68200001	68400000	402980	451191	1	1	0	0	0	0
Chr04	68400001	68600000	549580	612342	3	0	0	0	0	0
Chr04	68600001	68800000	467298	512607	0	0	0	0	0	0
Chr04	68800001	69000000	489796	546472	0	0	0	0	0	0
Chr04	69000001	69200000	240466	288287	45	0	0	0	0	0
Chr04	69200001	69236331	34480	42602	0	0	0	0	0	0
Chr05	1	200000	464792	528004	10	3	4	0	0	0
Chr05	200001	400000	553007	609947	0	0	0	0	0	0
Chr05	400001	600000	530241	586167	1	0	0	0	0	0
Chr05	600001	800000	521290	580424	0	0	0	0	0	0
Chr05	800001	1000000	421828	460726	14	1	14	0	0	0
Chr05	1000001	1200000	359960	404916	0	0	0	0	0	0
Chr05	1200001	1400000	474890	529361	0	0	0	0	0	0
Chr05	1400001	1600000	433012	478455	3	1	0	0	0	0
Chr05	1600001	1800000	497078	550834	1	1	0	0	0	1
Chr05	1800001	2000000	453916	512940	0	2	0	0	0	0
Chr05	2000001	2200000	630308	692069	0	0	0	0	0	0
Chr05	2200001	2400000	482142	534041	12	0	3	0	10	0
Chr05	2400001	2600000	373299	418226	3	1	3	0	0	0
Chr05	2600001	2800000	487800	537118	0	1	0	0	0	0
Chr05	2800001	3000000	512735	566681	5	1	0	0	0	0
Chr05	3000001	3200000	500491	552688	2	0	10	0	0	0
Chr05	3200001	3400000	553621	614052	28	0	21	0	0	0
Chr05	3400001	3600000	525710	584211	0	1	0	0	0	0
Chr05	3600001	3800000	470830	518752	0	0	0	0	0	0
Chr05	3800001	4000000	507062	558109	3	1	3	0	0	0
Chr05	4000001	4200000	502197	550570	1	0	0	0	0	0
Chr05	4200001	4400000	458888	507721	0	0	0	0	0	0
Chr05	4400001	4600000	490596	551173	0	3	0	0	0	3
Chr05	4600001	4800000	452233	511944	58	0	17	0	0	0
Chr05	4800001	5000000	441913	484262	1	0	0	0	0	0
Chr05	5000001	5200000	269391	294281	0	4	0	0	0	4
Chr05	5200001	5400000	208234	226447	20	0	0	0	0	0
Chr05	5400001	5600000	512804	565633	22	0	5	0	0	0
Chr05	5600001	5800000	392126	436498	2	0	1	0	0	0
Chr05	5800001	6000000	223203	255857	23	2	4	2	0	0
Chr05	6000001	6200000	499722	546192	0	0	0	0	0	0
Chr05	6200001	6400000	434517	478287	0	0	0	0	0	0
Chr05	6400001	6600000	449521	496904	0	1	0	0	1	0
Chr05	6600001	6800000	546699	602201	4	2	2	0	0	0
Chr05	6800001	7000000	460635	508700	38	0	38	0	0	0
Chr05	7000001	7200000	169623	184062	6	0	7	0	0	0
Chr05	7200001	7400000	471443	526580	3	3	0	0	0	1
Chr05	7400001	7600000	482806	532086	0	1	0	0	0	0
Chr05	7600001	7800000	356766	390820	94	2	10	0	0	0
Chr05	7800001	8000000	532439	590784	0	0	0	0	0	0
Chr05	8000001	8200000	471807	545518	23	1	21	0	0	0
Chr05	8200001	8400000	467667	546240	1	0	0	0	0	0
Chr05	8400001	8600000	422719	471258	14	0	4	0	0	0
Chr05	8600001	8800000	377934	419468	9	3	6	0	3	0
Chr05	8800001	9000000	497711	537023	23	0	3	0	0	0
Chr05	9000001	9200000	450618	498612	1	1	2	0	0	0
Chr05	9200001	9400000	458165	510383	1	1	0	0	0	0
Chr05	9400001	9600000	427989	480570	134	0	35	0	0	0
Chr05	9600001	9800000	396590	415463	3	0	1	0	0	0
Chr05	9800001	10000000	476640	505368	9	0	0	0	0	0
Chr05	10000001	10200000	539264	590323	16	0	5	0	0	0
Chr05	10200001	10400000	467799	506448	59	1	4	0	0	0
Chr05	10400001	10600000	490487	535789	798	1	646	0	1	0
Chr05	10600001	10800000	523706	570211	108	0	0	0	0	0
Chr05	10800001	11000000	408339	440188	40	1	37	0	0	0
Chr05	11000001	11200000	440831	495390	3	1	0	0	0	1
Chr05	11200001	11400000	521662	574805	13	1	13	0	0	0
Chr05	11400001	11600000	554393	603009	55	0	35	0	3	0
Chr05	11600001	11800000	516069	558697	2	2	1	4	0	0
Chr05	11800001	12000000	539925	586169	2	0	2	0	0	0
Chr05	12000001	12200000	414781	468007	40	1	0	0	0	0
Chr05	12200001	12400000	479986	521591	17	2	0	0	0	0
Chr05	12400001	12600000	432597	426824	93	3	18	0	0	2
Chr05	12600001	12800000	392358	387948	13	0	10	0	0	0
Chr05	12800001	13000000	459659	462565	48	3	3	0	0	0
Chr05	13000001	13200000	539386	571867	194	8	166	0	0	10
Chr05	13200001	13400000	541895	583613	104	2	104	0	1	0
Chr05	13400001	13600000	565399	624621	78	0	76	0	0	0
Chr05	13600001	13800000	420555	449918	6	0	5	0	0	0
Chr05	13800001	14000000	483031	540646	4	1	1	0	0	0
Chr05	14000001	14200000	406936	458837	40	0	40	0	0	0
Chr05	14200001	14400000	375357	425227	9	1	3	0	0	0
Chr05	14400001	14600000	476545	519066	15	0	6	0	0	0
Chr05	14600001	14800000	478880	533042	22	0	20	0	0	0
Chr05	14800001	15000000	557806	621465	23	1	18	0	0	0
Chr05	15000001	15200000	496022	558507	163	1	54	0	0	0
Chr05	15200001	15400000	516913	563665	18	0	18	0	0	0
Chr05	15400001	15600000	429839	456720	24	0	9	0	0	0
Chr05	15600001	15800000	456881	492445	0	0	1	0	0	0
Chr05	15800001	16000000	459413	495942	119	0	96	0	0	0
Chr05	16000001	16200000	553151	603076	289	0	153	0	0	0
Chr05	16200001	16400000	433734	476845	84	0	69	0	0	0
Chr05	16400001	16600000	461876	509761	85	0	60	0	0	0
Chr05	16600001	16800000	456628	512729	2	0	5	0	0	0
Chr05	16800001	17000000	492273	551684	7	0	1	0	0	0
Chr05	17000001	17200000	486306	543525	4	5	6	0	0	5
Chr05	17200001	17400000	430681	478405	78	0	33	0	0	0
Chr05	17400001	17600000	476950	532796	54	0	50	0	0	0
Chr05	17600001	17800000	476235	526489	28	0	24	0	0	0
Chr05	17800001	18000000	557887	625651	45	0	43	0	0	0
Chr05	18000001	18200000	477441	535478	40	1	6	0	1	0
Chr05	18200001	18400000	549437	614454	55	1	19	0	0	1
Chr05	18400001	18600000	376930	423899	30	0	27	0	0	0
Chr05	18600001	18800000	515894	574219	119	1	58	0	0	0
Chr05	18800001	19000000	557856	619990	54	0	21	0	0	0
Chr05	19000001	19200000	532137	611888	75	0	66	0	0	0
Chr05	19200001	19400000	562467	628916	16	1	13	0	0	0
Chr05	19400001	19600000	516700	567323	9	0	7	0	0	0
Chr05	19600001	19800000	461343	512687	67	0	36	0	0	0
Chr05	19800001	20000000	525818	574967	75	0	52	0	0	0
Chr05	20000001	20200000	428417	471190	81	0	56	0	0	0
Chr05	20200001	20400000	511153	568043	80	0	76	0	0	0
Chr05	20400001	20600000	466482	527693	2	0	0	0	0	0
Chr05	20600001	20800000	431422	493012	714	0	350	0	0	0
Chr05	20800001	21000000	449444	509962	200	0	108	0	0	0
Chr05	21000001	21200000	508819	566215	69	0	31	0	0	0
Chr05	21200001	21400000	505442	563659	7	0	6	0	0	0
Chr05	21400001	21600000	514710	570795	1	0	1	0	1	0
Chr05	21600001	21800000	491099	545802	12	0	11	0	0	0
Chr05	21800001	22000000	537994	599181	10	1	8	0	0	0
Chr05	22000001	22200000	496838	550487	5	0	10	0	0	0
Chr05	22200001	22400000	403326	425329	56	1	33	0	0	0
Chr05	22400001	22600000	510708	566222	7	1	1	0	0	1
Chr05	22600001	22800000	470781	526409	85	0	69	0	0	0
Chr05	22800001	23000000	331917	369124	80	0	68	0	4	0
Chr05	23000001	23200000	471391	520056	105	4	0	0	0	4
Chr05	23200001	23400000	494677	559877	48	0	9	0	0	0
Chr05	23400001	23600000	533602	593347	3	3	0	0	1	2
Chr05	23600001	23800000	526836	591193	74	1	1	0	0	0
Chr05	23800001	24000000	473158	513726	94	62	18	0	0	0
Chr05	24000001	24200000	507092	551275	15	1	0	0	0	1
Chr05	24200001	24400000	229907	235583	59	0	62	0	0	0
Chr05	24400001	24600000	523947	576841	24	1	6	0	0	1
Chr05	24600001	24800000	447104	468296	129	1	131	0	0	0
Chr05	24800001	25000000	488781	531747	5	0	3	0	0	0
Chr05	25000001	25200000	508912	561600	34	1	23	0	0	0
Chr05	25200001	25400000	462648	515073	4	0	2	0	0	0
Chr05	25400001	25600000	499590	549548	66	1	38	0	0	0
Chr05	25600001	25800000	462479	510084	0	0	2	0	0	0
Chr05	25800001	26000000	498429	554308	19	3	6	0	0	2
Chr05	26000001	26200000	478031	527796	12	0	3	0	0	0
Chr05	26200001	26400000	354217	388516	268	1	220	0	0	0
Chr05	26400001	26600000	383792	405473	252	1	215	0	0	0
Chr05	26600001	26800000	461700	498255	97	1	21	0	0	0
Chr05	26800001	27000000	508932	571042	117	0	94	0	0	0
Chr05	27000001	27200000	144017	155379	7	0	7	0	0	0
Chr05	27200001	27400000	574602	606384	40	3	16	0	0	0
Chr05	27400001	27600000	270524	331452	151	0	121	0	0	0
Chr05	27600001	27800000	308174	353153	89	1	11	0	0	0
Chr05	27800001	28000000	445261	480770	206	4	156	0	0	2
Chr05	28000001	28200000	282462	291346	511	3	518	0	0	0
Chr05	28200001	28400000	368580	383668	318	2	199	0	0	0
Chr05	28400001	28600000	465583	515416	47	1	46	0	0	0
Chr05	28600001	28800000	485627	538896	21	0	0	0	0	0
Chr05	28800001	29000000	442407	486719	85	0	4	0	83	0
Chr05	29000001	29200000	502807	549458	11	0	2	0	5	0
Chr05	29200001	29400000	717359	770631	14	3	1	0	13	1
Chr05	29400001	29600000	501434	554624	60	0	59	0	0	0
Chr05	29600001	29800000	302025	325151	184	1	118	0	0	0
Chr05	29800001	30000000	320164	346538	19	5	15	0	0	4
Chr05	30000001	30200000	404526	462479	3	9	0	0	0	0
Chr05	30200001	30400000	454927	501433	24	0	1	0	23	0
Chr05	30400001	30600000	529681	591926	265	0	244	0	0	0
Chr05	30600001	30800000	508330	564349	11	3	7	0	0	3
Chr05	30800001	31000000	552440	614513	111	0	55	0	0	0
Chr05	31000001	31200000	522594	581957	14	1	4	0	0	0
Chr05	31200001	31400000	524480	576603	102	0	102	0	0	0
Chr05	31400001	31600000	395706	434988	0	0	0	0	0	0
Chr05	31600001	31800000	335621	351651	0	0	1	0	0	0
Chr05	31800001	32000000	420574	443081	19	0	12	0	0	0
Chr05	32000001	32200000	492298	553506	2	1	0	0	0	1
Chr05	32200001	32400000	571205	650871	37	0	9	0	0	0
Chr05	32400001	32600000	532009	590991	11	1	10	0	0	0
Chr05	32600001	32800000	497661	547078	45	0	5	0	0	0
Chr05	32800001	33000000	469771	516422	33	0	12	0	0	0
Chr05	33000001	33200000	521431	580959	49	0	49	0	0	0
Chr05	33200001	33400000	548705	605360	248	0	63	0	2	0
Chr05	33400001	33600000	529970	583382	13	0	0	0	0	0
Chr05	33600001	33800000	538018	599298	42	1	16	0	0	0
Chr05	33800001	34000000	493630	547589	36	0	28	0	0	0
Chr05	34000001	34200000	519838	575649	41	0	4	0	0	0
Chr05	34200001	34400000	292212	320060	12	0	14	0	0	0
Chr05	34400001	34600000	277646	307593	68	1	66	0	2	1
Chr05	34600001	34800000	555348	619899	15	3	7	0	0	0
Chr05	34800001	35000000	512128	583355	591	0	391	0	0	0
Chr05	35000001	35200000	519441	576627	23	1	16	0	1	0
Chr05	35200001	35400000	566907	632250	7	1	3	0	0	0
Chr05	35400001	35600000	584464	666409	109	0	58	0	0	0
Chr05	35600001	35800000	500343	550115	18	1	13	0	0	0
Chr05	35800001	36000000	524833	586131	64	0	35	0	0	0
Chr05	36000001	36200000	535391	593925	19	2	1	0	0	0
Chr05	36200001	36400000	423643	462053	7	0	3	0	0	0
Chr05	36400001	36600000	463096	510565	13	3	8	0	0	1
Chr05	36600001	36800000	527644	590471	13	1	10	0	0	0
Chr05	36800001	37000000	430359	475364	18	1	17	0	0	0
Chr05	37000001	37200000	413578	455871	1	0	1	0	0	0
Chr05	37200001	37400000	468188	513053	5	0	13	0	0	0
Chr05	37400001	37600000	548289	609717	55	2	48	0	0	1
Chr05	37600001	37800000	555030	621816	18	0	18	0	0	0
Chr05	37800001	38000000	561490	628017	149	0	119	0	0	0
Chr05	38000001	38200000	526033	581212	18	4	0	1	0	0
Chr05	38200001	38400000	526849	588494	54	1	57	0	0	0
Chr05	38400001	38600000	515474	572217	4	0	2	0	0	0
Chr05	38600001	38800000	287170	323413	5	0	0	0	0	0
Chr05	38800001	39000000	324884	368223	9	0	8	0	0	0
Chr05	39000001	39200000	533292	595442	12	0	10	0	1	0
Chr05	39200001	39400000	328355	375789	26	5	17	0	0	5
Chr05	39400001	39600000	668814	715257	236	0	178	0	0	0
Chr05	39600001	39800000	547192	611000	26	0	19	0	0	0
Chr05	39800001	40000000	532403	593062	16	4	2	0	1	2
Chr05	40000001	40200000	528724	587833	38	0	15	0	1	0
Chr05	40200001	40400000	551486	614210	28	0	0	0	1	0
Chr05	40400001	40600000	502538	561592	16	1	2	0	0	0
Chr05	40600001	40800000	384440	422568	26	0	16	0	0	0
Chr05	40800001	41000000	278787	332897	1	0	0	0	0	0
Chr05	41000001	41200000	294246	345604	6	0	6	0	0	0
Chr05	41200001	41400000	550080	611479	65	0	16	0	1	0
Chr05	41400001	41600000	558583	614393	8	1	3	0	2	0
Chr05	41600001	41800000	307266	348160	312	0	112	0	0	0
Chr05	41800001	42000000	224349	271831	28	0	10	0	0	0
Chr05	42000001	42200000	428492	494346	170	2	158	0	0	0
Chr05	42200001	42400000	537437	604259	7	7	2	0	1	0
Chr05	42400001	42600000	217333	193533	18	0	6	0	0	0
Chr05	42600001	42800000	582497	644277	33	0	26	0	0	0
Chr05	42800001	43000000	500814	559149	35	1	21	0	4	1
Chr05	43000001	43200000	338464	387209	7	0	0	0	4	0
Chr05	43200001	43400000	322367	378848	11	0	7	0	0	0
Chr05	43400001	43600000	359399	406211	12	0	0	0	0	0
Chr05	43600001	43800000	500224	553719	5	41	3	0	1	1
Chr05	43800001	44000000	407420	435101	181	0	28	0	0	0
Chr05	44000001	44200000	536527	578013	2	0	2	0	1	0
Chr05	44200001	44400000	582322	652433	20	0	11	0	0	0
Chr05	44400001	44600000	507768	564709	13	0	8	0	2	0
Chr05	44600001	44800000	424578	460293	1	2	1	0	0	0
Chr05	44800001	45000000	546738	606535	20	0	5	0	0	0
Chr05	45000001	45200000	504100	553982	73	2	1	0	2	0
Chr05	45200001	45400000	355925	388515	1	1	0	0	0	0
Chr05	45400001	45600000	418542	481071	94	0	51	0	0	0
Chr05	45600001	45800000	518186	586802	94	1	37	0	0	0
Chr05	45800001	46000000	482813	533445	4	1	3	0	0	1
Chr05	46000001	46200000	396869	437407	6	0	4	0	0	0
Chr05	46200001	46400000	380455	425938	107	1	74	0	0	0
Chr05	46400001	46600000	456599	508376	1	0	0	0	0	0
Chr05	46600001	46800000	438405	498937	2	1	2	0	0	0
Chr05	46800001	47000000	492585	561403	11	1	3	0	0	1
Chr05	47000001	47200000	521573	586202	3	1	3	0	0	0
Chr05	47200001	47400000	487915	541713	0	0	0	0	0	0
Chr05	47400001	47600000	388032	430913	21	0	15	0	0	0
Chr05	47600001	47800000	401722	445450	1	0	1	0	0	0
Chr05	47800001	48000000	498512	549360	16	1	3	0	0	1
Chr05	48000001	48200000	417158	464031	9	1	5	1	0	0
Chr05	48200001	48400000	571194	635387	223	0	57	0	0	0
Chr05	48400001	48600000	452737	502655	0	0	4	0	0	0
Chr05	48600001	48800000	426002	469358	29	0	14	0	0	0
Chr05	48800001	49000000	445824	496005	1	0	1	0	0	0
Chr05	49000001	49200000	511276	580553	103	0	18	0	1	1
Chr05	49200001	49400000	506359	561152	0	0	0	0	0	0
Chr05	49400001	49600000	395356	439029	10	0	2	0	0	0
Chr05	49600001	49800000	478579	525138	0	0	0	0	0	0
Chr05	49800001	50000000	477959	518603	246	3	171	0	0	0
Chr05	50000001	50200000	479090	522848	10	2	0	0	0	0
Chr05	50200001	50400000	457928	497557	0	0	0	0	0	0
Chr05	50400001	50600000	428043	448737	2	1	0	0	0	0
Chr05	50600001	50800000	456050	503251	0	0	0	0	0	0
Chr05	50800001	51000000	449229	492995	4	0	0	0	4	0
Chr05	51000001	51200000	509065	565213	1	1	0	0	0	0
Chr05	51200001	51400000	461260	507612	0	0	0	0	0	0
Chr05	51400001	51600000	512017	568874	0	126	0	0	0	126
Chr05	51600001	51800000	490551	554269	0	0	0	0	0	0
Chr05	51800001	52000000	462426	513352	3	1	0	0	0	0
Chr05	52000001	52200000	368348	409055	373	0	244	0	0	0
Chr05	52200001	52400000	513519	575882	0	54	0	0	0	52
Chr05	52400001	52600000	350022	397778	7	71	4	0	0	73
Chr05	52600001	52800000	149393	175365	7	0	4	0	0	0
Chr05	52800001	53000000	275707	312752	3	1	3	0	0	0
Chr05	53000001	53200000	522112	574913	16	0	0	0	0	0
Chr05	53200001	53400000	416301	457529	46	0	0	0	0	0
Chr05	53400001	53600000	486340	544495	4	77	0	0	0	1
Chr05	53600001	53800000	536415	596693	3	0	0	0	0	0
Chr05	53800001	54000000	525666	589223	0	0	0	0	0	0
Chr05	54000001	54200000	501568	557399	0	2	0	0	0	0
Chr05	54200001	54400000	519107	587470	0	1	0	0	0	0
Chr05	54400001	54600000	567643	631603	1	1	0	0	0	0
Chr05	54600001	54800000	544127	602462	0	2	0	0	0	0
Chr05	54800001	55000000	570717	630953	0	0	0	0	0	0
Chr05	55000001	55200000	575699	634103	2	1	0	0	0	0
Chr05	55200001	55400000	328116	366202	47	1	22	0	0	0
Chr05	55400001	55599697	415866	424125	402	3	75	0	20	0
Chr06	1	200000	192402	245951	27	1	1	0	0	0
Chr06	200001	400000	177930	234091	751	0	328	0	0	0
Chr06	400001	600000	539453	602860	1774	0	915	0	0	0
Chr06	600001	800000	521349	578541	912	0	495	0	0	0
Chr06	800001	1000000	453128	501342	1698	0	779	0	0	0
Chr06	1000001	1200000	397645	471102	2972	0	1548	0	0	0
Chr06	1200001	1400000	319409	387317	7315	0	3566	0	46	0
Chr06	1400001	1600000	487940	547422	12599	0	7017	0	0	0
Chr06	1600001	1800000	256578	283744	9135	0	4611	0	0	0
Chr06	1800001	2000000	444196	502273	12740	0	6662	0	0	0
Chr06	2000001	2200000	364950	389382	12336	0	7768	0	1	0
Chr06	2200001	2400000	410473	447711	11233	0	6661	0	0	0
Chr06	2400001	2600000	523697	586776	24184	0	11864	0	0	0
Chr06	2600001	2800000	477977	524180	10771	0	4936	0	140	0
Chr06	2800001	3000000	556972	596197	9827	0	4767	0	1	0
Chr06	3000001	3200000	414050	473858	4827	2	2622	0	0	2
Chr06	3200001	3400000	500708	565085	7994	1	3758	0	0	1
Chr06	3400001	3600000	502791	559313	10416	205	4996	0	0	0
Chr06	3600001	3800000	498926	551293	11466	3	4999	0	0	3
Chr06	3800001	4000000	476871	513583	18655	0	9681	0	2	0
Chr06	4000001	4200000	424632	494528	7646	0	3866	0	0	0
Chr06	4200001	4400000	510785	565605	21216	0	11500	0	0	0
Chr06	4400001	4600000	520011	586740	14011	0	6518	0	0	0
Chr06	4600001	4800000	528634	603020	15918	0	7680	0	0	0
Chr06	4800001	5000000	493819	550785	21622	4	10384	0	0	0
Chr06	5000001	5200000	464528	539825	19507	0	10473	0	113	0
Chr06	5200001	5400000	433876	514461	17847	1	8447	0	0	0
Chr06	5400001	5600000	444823	499321	20825	0	11089	0	0	0
Chr06	5600001	5800000	500684	578465	25959	1	12870	0	0	0
Chr06	5800001	6000000	495059	575833	26292	0	13861	0	1	0
Chr06	6000001	6200000	437764	476955	7199	0	2690	0	0	0
Chr06	6200001	6400000	276028	342605	2526	1	643	0	0	0
Chr06	6400001	6600000	342328	432080	6650	0	3458	0	0	0
Chr06	6600001	6800000	235326	242944	15036	0	8481	0	0	0
Chr06	6800001	7000000	232049	301147	5465	0	3199	0	0	0
Chr06	7000001	7200000	179394	231242	2523	0	1545	0	3	0
Chr06	7200001	7400000	374209	404849	11547	0	6436	0	14	0
Chr06	7400001	7600000	492865	526709	13717	2	5133	0	0	0
Chr06	7600001	7800000	417322	432215	9640	0	5263	0	0	0
Chr06	7800001	8000000	420735	481354	2541	0	1265	0	0	0
Chr06	8000001	8200000	387528	461272	2121	1	923	0	0	1
Chr06	8200001	8400000	423449	442950	3512	1	1715	0	0	0
Chr06	8400001	8600000	522149	591303	2179	0	403	0	0	0
Chr06	8600001	8800000	461907	526077	1168	0	565	0	29	0
Chr06	8800001	9000000	427245	496870	6042	0	3591	0	0	0
Chr06	9000001	9200000	372578	472971	8605	0	4166	0	1	0
Chr06	9200001	9400000	517863	584485	8108	0	5148	0	0	0
Chr06	9400001	9600000	136143	146615	1570	0	510	0	0	0
Chr06	9600001	9800000	270457	262673	9243	0	4107	0	117	0
Chr06	9800001	10000000	105935	103712	2568	0	1268	0	0	0
Chr06	10000001	10200000	363478	410526	5661	0	2833	0	0	0
Chr06	10200001	10400000	428531	480731	6388	1	3391	0	0	0
Chr06	10400001	10600000	399218	457389	5795	0	2367	0	1	0
Chr06	10600001	10800000	538779	612241	8599	0	4825	0	0	0
Chr06	10800001	11000000	428423	484322	6534	0	2794	0	0	0
Chr06	11000001	11200000	303920	294512	14579	0	7303	0	0	0
Chr06	11200001	11400000	425575	390398	16856	2	10589	0	348	0
Chr06	11400001	11600000	394433	450429	4912	0	2327	0	0	0
Chr06	11600001	11800000	451453	509573	5403	0	2355	0	0	1
Chr06	11800001	12000000	516558	585349	13328	0	8261	0	0	0
Chr06	12000001	12200000	484857	604592	11530	3	5974	0	0	2
Chr06	12200001	12400000	544391	617045	13197	2	8102	2	1	0
Chr06	12400001	12600000	505248	597341	6549	1	3256	0	0	0
Chr06	12600001	12800000	469119	545720	5809	0	4006	0	0	0
Chr06	12800001	13000000	514382	571451	11015	1	4928	0	0	0
Chr06	13000001	13200000	490451	559017	6649	0	2713	0	0	0
Chr06	13200001	13400000	421776	521924	3053	2	978	0	0	0
Chr06	13400001	13600000	318424	366136	5778	0	3839	0	6	0
Chr06	13600001	13800000	383205	448654	3785	1	1761	0	0	0
Chr06	13800001	14000000	542658	613626	8194	0	4888	0	0	0
Chr06	14000001	14200000	451206	538994	5804	2	2675	0	0	0
Chr06	14200001	14400000	143072	127297	7202	0	4260	0	153	0
Chr06	14400001	14600000	359318	407634	5242	0	3149	0	0	0
Chr06	14600001	14800000	254999	350778	746	0	377	0	0	0
Chr06	14800001	15000000	209135	287477	246	0	207	0	0	0
Chr06	15000001	15200000	926783	615515	6618	1	4146	0	0	0
Chr06	15200001	15400000	537266	612573	6247	2	3911	0	0	2
Chr06	15400001	15600000	531551	647404	6043	0	2551	0	0	0
Chr06	15600001	15800000	517099	635291	6539	0	2745	0	1	0
Chr06	15800001	16000000	346971	356708	7787	1	3990	0	0	0
Chr06	16000001	16200000	299623	377796	2254	0	1395	0	0	0
Chr06	16200001	16400000	319177	373135	6453	0	3847	0	0	0
Chr06	16400001	16600000	259364	370731	54	0	1	0	0	0
Chr06	16600001	16800000	424193	474881	7588	0	3478	0	0	0
Chr06	16800001	17000000	375814	479351	2460	0	1689	0	0	0
Chr06	17000001	17200000	493682	553930	3417	0	1003	0	0	0
Chr06	17200001	17400000	401879	489693	6967	0	2825	0	0	0
Chr06	17400001	17600000	213879	240512	8198	0	5522	0	0	0
Chr06	17600001	17800000	323269	520735	32	3	25	0	0	2
Chr06	17800001	18000000	323256	492041	56	0	15	0	0	0
Chr06	18000001	18200000	583735	632472	11359	0	5876	0	0	0
Chr06	18200001	18400000	611604	668725	7275	0	3332	0	0	0
Chr06	18400001	18600000	464241	555553	3569	6	1659	0	0	2
Chr06	18600001	18800000	546794	620590	7556	1	4621	0	0	0
Chr06	18800001	19000000	509837	549255	12016	0	5571	0	0	0
Chr06	19000001	19200000	476331	546429	6023	0	2978	0	0	0
Chr06	19200001	19400000	492569	559028	2574	0	1488	0	7	0
Chr06	19400001	19600000	449442	536554	2057	0	664	0	0	0
Chr06	19600001	19800000	294236	299996	2568	96	1653	0	0	0
Chr06	19800001	20000000	176113	153633	1522	0	768	0	0	0
Chr06	20000001	20200000	298168	260597	3137	2	2293	0	0	2
Chr06	20200001	20400000	301916	266068	2339	0	1163	0	0	0
Chr06	20400001	20600000	515005	578702	2655	0	1433	0	0	0
Chr06	20600001	20800000	467597	536924	1999	0	413	0	0	0
Chr06	20800001	21000000	545646	629065	1326	1	486	0	0	1
Chr06	21000001	21200000	392709	469004	6201	0	3843	0	0	0
Chr06	21200001	21400000	456920	474932	13780	2	7503	0	0	1
Chr06	21400001	21600000	538450	617408	3263	12	1928	6	0	1
Chr06	21600001	21800000	413962	497311	5868	0	2662	0	0	0
Chr06	21800001	22000000	436963	504076	4860	0	1821	0	0	0
Chr06	22000001	22200000	468296	531614	1944	0	1333	0	0	0
Chr06	22200001	22400000	423630	482093	1416	0	218	0	1	0
Chr06	22400001	22600000	495342	572495	1925	2	1182	0	1	1
Chr06	22600001	22800000	512259	578967	1333	0	529	0	0	0
Chr06	22800001	23000000	406028	477742	1274	0	1228	0	1	0
Chr06	23000001	23200000	449736	557153	2048	0	822	0	0	0
Chr06	23200001	23400000	520331	593900	1996	2	1549	0	0	0
Chr06	23400001	23600000	506528	569586	3253	0	1301	0	1	0
Chr06	23600001	23800000	571068	640123	2194	1	1287	0	0	1
Chr06	23800001	24000000	518125	603726	1214	1	576	0	0	0
Chr06	24000001	24200000	520687	590865	2331	0	1244	0	0	0
Chr06	24200001	24400000	393796	438017	2540	0	1106	0	0	0
Chr06	24400001	24600000	583971	643574	4528	0	1766	0	0	0
Chr06	24600001	24800000	535021	594900	2571	0	1351	0	0	0
Chr06	24800001	25000000	275943	292818	1151	4	329	0	0	0
Chr06	25000001	25200000	495671	522747	1102	0	614	0	0	0
Chr06	25200001	25400000	562667	640411	2461	0	1273	0	0	0
Chr06	25400001	25600000	478048	555458	2681	1	1868	0	0	0
Chr06	25600001	25800000	340534	394261	2459	1	1478	0	0	0
Chr06	25800001	26000000	232708	299447	938	1	443	0	0	0
Chr06	26000001	26200000	520185	591993	2263	0	1286	0	158	0
Chr06	26200001	26400000	566477	642003	1575	1	852	0	0	1
Chr06	26400001	26600000	554572	623563	3791	1	1072	0	0	1
Chr06	26600001	26800000	533613	605975	2783	0	1944	0	0	0
Chr06	26800001	27000000	573338	637870	8895	0	5546	0	0	0
Chr06	27000001	27200000	626803	636033	7254	0	3844	0	164	0
Chr06	27200001	27400000	539844	595410	9241	0	4958	0	0	0
Chr06	27400001	27600000	524824	597580	9566	0	5621	0	0	0
Chr06	27600001	27800000	515516	578993	11804	1	5388	0	11	0
Chr06	27800001	28000000	516534	571518	3431	0	1142	4	0	0
Chr06	28000001	28200000	476380	528198	5244	0	1723	0	0	0
Chr06	28200001	28400000	490016	508844	11147	0	6376	0	1	0
Chr06	28400001	28600000	516644	560353	8259	0	3926	0	0	0
Chr06	28600001	28800000	437174	481271	2998	1	1750	0	0	1
Chr06	28800001	29000000	296410	293774	2491	0	977	0	0	0
Chr06	29000001	29200000	387417	431126	1864	0	1093	0	0	0
Chr06	29200001	29400000	366283	388617	2678	0	1009	0	0	0
Chr06	29400001	29600000	464662	511990	3334	2	1586	1	0	0
Chr06	29600001	29800000	499574	558738	2832	1	1070	0	0	1
Chr06	29800001	30000000	602237	661053	4472	0	2062	0	0	0
Chr06	30000001	30200000	510592	573529	3551	0	2355	0	0	0
Chr06	30200001	30400000	541889	608833	2467	0	1496	0	1	0
Chr06	30400001	30600000	416115	492781	1286	0	859	0	0	0
Chr06	30600001	30800000	547930	628528	799	0	206	0	0	0
Chr06	30800001	31000000	508605	567656	747	0	487	0	0	0
Chr06	31000001	31200000	520686	575837	1800	0	980	0	0	0
Chr06	31200001	31400000	503014	566736	710	0	505	0	0	0
Chr06	31400001	31600000	404884	442404	787	0	2	0	0	0
Chr06	31600001	31800000	367014	406537	439	1	200	0	0	1
Chr06	31800001	32000000	355992	394482	316	0	0	0	1	0
Chr06	32000001	32200000	321016	350461	1834	1	1089	0	1	0
Chr06	32200001	32400000	388019	433889	732	0	109	0	0	0
Chr06	32400001	32600000	399355	458115	378	0	209	0	0	0
Chr06	32600001	32800000	506441	569279	290	0	208	0	0	0
Chr06	32800001	33000000	357107	436035	54	1	5	0	0	0
Chr06	33000001	33200000	289008	374883	111	1	7	0	0	1
Chr06	33200001	33400000	271158	318343	58	0	57	0	0	0
Chr06	33400001	33600000	397842	420257	830	0	487	0	67	0
Chr06	33600001	33800000	164552	199140	133	0	106	0	0	0
Chr06	33800001	34000000	160450	194428	15	0	1	0	0	0
Chr06	34000001	34200000	167106	195964	1	3	18	0	0	0
Chr06	34200001	34400000	166350	199630	187	0	127	0	0	0
Chr06	34400001	34600000	330595	377970	577	1	241	0	0	0
Chr06	34600001	34800000	496571	572188	471	1	50	0	0	0
Chr06	34800001	35000000	559629	623729	19	1	0	0	0	0
Chr06	35000001	35200000	446823	503646	2	0	1	0	0	0
Chr06	35200001	35400000	421081	473903	498	1	159	0	0	0
Chr06	35400001	35600000	405152	466356	425	0	135	0	0	0
Chr06	35600001	35800000	462044	518679	271	1	95	0	0	0
Chr06	35800001	36000000	494379	566718	20	0	0	0	0	0
Chr06	36000001	36200000	410162	456552	427	1	374	0	0	1
Chr06	36200001	36400000	459756	514461	109	1	93	0	0	0
Chr06	36400001	36600000	457700	521159	175	2	1	0	0	0
Chr06	36600001	36800000	497131	560375	176	0	322	0	0	0
Chr06	36800001	37000000	446825	525822	321	0	31	0	0	0
Chr06	37000001	37200000	384267	441147	557	0	237	0	0	0
Chr06	37200001	37400000	453844	516554	702	1	190	0	0	0
Chr06	37400001	37600000	445083	514519	349	0	378	0	0	0
Chr06	37600001	37800000	337901	330542	751	0	382	0	0	0
Chr06	37800001	38000000	398870	410117	2357	1	558	0	0	0
Chr06	38000001	38200000	493923	569009	555	0	534	0	0	0
Chr06	38200001	38400000	297526	322046	1559	1	648	0	0	0
Chr06	38400001	38600000	436533	483461	2	0	2	0	0	0
Chr06	38600001	38800000	512945	546929	130	1	33	0	0	0
Chr06	38800001	39000000	484073	536589	54	1	1	0	7	0
Chr06	39000001	39200000	274646	343066	303	1	1	0	0	0
Chr06	39200001	39400000	448641	525069	1020	9	299	0	0	0
Chr06	39400001	39600000	521600	591648	519	0	351	0	0	0
Chr06	39600001	39800000	482570	540434	744	0	407	0	0	0
Chr06	39800001	40000000	649036	753406	22	0	17	0	0	0
Chr06	40000001	40200000	507071	553893	280	0	2	0	1	0
Chr06	40200001	40400000	511116	550133	9	0	0	0	0	0
Chr06	40400001	40600000	522816	567542	423	2	0	0	0	0
Chr06	40600001	40800000	486729	557473	148	0	0	0	0	0
Chr06	40800001	41000000	420291	429191	5	0	5	0	0	0
Chr06	41000001	41200000	472927	520241	144	1	2	0	0	0
Chr06	41200001	41400000	478743	517392	339	0	340	0	0	0
Chr06	41400001	41600000	473850	529617	83	0	8	0	0	0
Chr06	41600001	41800000	502747	576134	283	0	339	0	0	0
Chr06	41800001	42000000	454208	494702	574	0	282	0	0	0
Chr06	42000001	42200000	340452	410573	155	0	132	0	0	0
Chr06	42200001	42400000	497362	505751	777	0	317	0	0	0
Chr06	42400001	42600000	373817	443516	4	2	2	0	0	0
Chr06	42600001	42800000	218277	256639	128	1	126	0	0	0
Chr06	42800001	43000000	318058	388131	43	2	0	0	1	0
Chr06	43000001	43200000	351311	396217	8	0	0	0	0	0
Chr06	43200001	43400000	495762	568289	1372	0	349	0	0	0
Chr06	43400001	43600000	402350	474739	170	0	141	0	0	0
Chr06	43600001	43800000	492202	550933	70	0	13	0	1	0
Chr06	43800001	44000000	451531	498312	0	1	0	0	0	0
Chr06	44000001	44200000	374491	439075	70	0	0	0	0	0
Chr06	44200001	44400000	339503	400237	6	0	0	0	0	0
Chr06	44400001	44600000	439439	470137	0	1	2	0	0	0
Chr06	44600001	44800000	476773	501995	38	0	0	0	37	0
Chr06	44800001	45000000	500306	528763	1	1	0	0	0	0
Chr06	45000001	45200000	536634	568706	55	0	33	0	0	0
Chr06	45200001	45400000	409466	427037	53	0	51	0	0	0
Chr06	45400001	45600000	473984	518500	0	0	0	0	0	0
Chr06	45600001	45800000	447468	472057	17	0	1	0	0	0
Chr06	45800001	46000000	542231	591628	4	2	0	0	0	2
Chr06	46000001	46200000	527276	585130	1	2	0	0	0	1
Chr06	46200001	46400000	485178	546904	13	1	5	0	0	1
Chr06	46400001	46600000	510650	576990	129	0	1	0	0	0
Chr06	46600001	46800000	545724	604704	0	0	0	0	0	0
Chr06	46800001	47000000	516894	576869	5	1	2	0	0	0
Chr06	47000001	47200000	465447	530321	7	4	3	0	0	0
Chr06	47200001	47400000	445813	498947	5	0	1	0	0	0
Chr06	47400001	47600000	537799	589413	47	1	40	0	0	0
Chr06	47600001	47800000	530721	547644	25	1	2	0	0	1
Chr06	47800001	48000000	559561	613967	5	0	1	0	0	0
Chr06	48000001	48200000	376138	418770	15	0	0	0	7	0
Chr06	48200001	48400000	406363	454587	22	0	18	0	0	0
Chr06	48400001	48600000	447983	503158	2	0	0	0	0	0
Chr06	48600001	48800000	523996	577406	0	1	0	0	0	0
Chr06	48800001	49000000	565270	637145	0	0	0	0	0	1
Chr06	49000001	49200000	538857	606909	11	1	9	0	0	0
Chr06	49200001	49400000	499910	551786	235	0	0	0	0	0
Chr06	49400001	49600000	531060	581072	25	0	6	0	0	0
Chr06	49600001	49800000	531476	589202	21	0	1	0	0	0
Chr06	49800001	50000000	446889	501645	330	0	0	0	0	0
Chr06	50000001	50200000	558629	619097	1	0	0	0	0	0
Chr06	50200001	50400000	520186	582195	30	5	32	0	0	0
Chr06	50400001	50600000	541867	586500	0	0	0	0	0	0
Chr06	50600001	50800000	530356	576756	39	0	23	0	4	0
Chr06	50800001	51000000	571992	622043	1	0	0	0	0	0
Chr06	51000001	51200000	481920	522326	30	0	0	0	0	1
Chr06	51200001	51400000	538742	596291	0	0	0	0	0	0
Chr06	51400001	51600000	503077	556696	15	0	5	0	0	0
Chr06	51600001	51800000	533293	593713	38	0	26	0	1	0
Chr06	51800001	52000000	491654	549329	74	0	74	0	0	0
Chr06	52000001	52200000	566079	624820	0	0	0	0	0	0
Chr06	52200001	52400000	532109	591522	1	0	0	0	0	0
Chr06	52400001	52600000	554860	614060	4	0	0	0	0	0
Chr06	52600001	52800000	542667	605250	0	0	0	0	0	0
Chr06	52800001	53000000	544045	609709	2	0	0	0	0	0
Chr06	53000001	53200000	544079	600424	54	1	47	0	0	0
Chr06	53200001	53400000	394562	441832	11	0	0	0	0	0
Chr06	53400001	53600000	593407	645424	0	0	0	0	0	0
Chr06	53600001	53800000	520230	561929	12	1	0	0	0	0
Chr06	53800001	54000000	530524	582414	5	0	0	0	0	0
Chr06	54000001	54200000	430774	483666	0	0	0	0	0	0
Chr06	54200001	54400000	548778	609080	1	0	0	0	0	0
Chr06	54400001	54600000	498244	549507	0	1	0	0	0	0
Chr06	54600001	54800000	479537	532710	5	0	0	0	0	0
Chr06	54800001	55000000	482223	535465	5	37	5	0	0	0
Chr06	55000001	55200000	525151	584305	2	1	2	0	0	0
Chr06	55200001	55400000	500230	552172	66	1	49	0	0	0
Chr06	55400001	55600000	465418	517915	0	0	0	0	0	0
Chr06	55600001	55800000	483059	535790	0	0	0	0	0	0
Chr06	55800001	56000000	305830	338926	3	0	3	0	0	0
Chr06	56000001	56200000	527790	586894	30	0	0	0	0	0
Chr06	56200001	56400000	433105	483069	1	0	0	0	0	0
Chr06	56400001	56600000	500132	550776	3	1	0	0	0	0
Chr06	56600001	56800000	455604	508280	0	0	0	0	0	0
Chr06	56800001	57000000	517587	568758	0	1	0	0	0	0
Chr06	57000001	57200000	520230	580220	0	1	0	0	0	0
Chr06	57200001	57400000	492230	541668	2	0	1	0	0	0
Chr06	57400001	57600000	590386	655832	1	2	0	0	0	0
Chr06	57600001	57800000	493072	545469	2	1	0	0	0	0
Chr06	57800001	58000000	509705	560920	4	0	0	0	0	0
Chr06	58000001	58200000	422829	468867	5	1	0	0	0	0
Chr06	58200001	58400000	528985	585708	0	0	0	0	0	0
Chr06	58400001	58600000	527852	584433	0	0	0	0	0	0
Chr06	58600001	58800000	493467	540793	40	2	0	0	0	0
Chr06	58800001	59000000	470646	519776	40	2	0	0	0	0
Chr06	59000001	59091578	183243	200056	3	0	0	0	0	0
Chr07	1	200000	4438	4395	2	1	1	0	0	0
Chr07	200001	400000	315740	346290	42	1	7	0	0	0
Chr07	400001	600000	458068	506477	0	0	0	0	0	0
Chr07	600001	800000	514903	569399	0	2	0	0	0	0
Chr07	800001	1000000	527868	584732	0	0	0	0	0	0
Chr07	1000001	1200000	454631	502761	2	0	0	0	0	0
Chr07	1200001	1400000	546903	606906	33	0	33	0	0	0
Chr07	1400001	1600000	547804	602723	0	0	0	0	0	0
Chr07	1600001	1800000	518148	568866	0	1	0	0	0	0
Chr07	1800001	2000000	517844	565848	1	0	0	0	0	0
Chr07	2000001	2200000	360059	391693	0	0	0	0	0	0
Chr07	2200001	2400000	513476	566392	73	0	5	0	0	0
Chr07	2400001	2600000	468678	516359	68	1	66	0	0	0
Chr07	2600001	2800000	361607	413047	175	0	7	0	1	0
Chr07	2800001	3000000	473426	521407	73	0	73	0	0	0
Chr07	3000001	3200000	528408	580181	9	0	0	0	0	0
Chr07	3200001	3400000	545362	605099	0	0	0	0	0	0
Chr07	3400001	3600000	432908	469932	5	2	0	0	0	0
Chr07	3600001	3800000	429225	471249	2	0	0	0	0	0
Chr07	3800001	4000000	532308	586564	109	0	0	0	0	0
Chr07	4000001	4200000	511402	562554	23	0	0	0	0	0
Chr07	4200001	4400000	521906	572380	1	2	0	0	1	0
Chr07	4400001	4600000	490254	535156	0	0	3	0	0	0
Chr07	4600001	4800000	358389	384079	2	0	0	0	0	0
Chr07	4800001	5000000	473879	506598	3	1	2	0	0	0
Chr07	5000001	5200000	444829	465847	60	0	0	0	0	0
Chr07	5200001	5400000	498268	529808	37	0	2	0	1	0
Chr07	5400001	5600000	425837	465940	841	0	563	0	0	0
Chr07	5600001	5800000	467263	518969	1	1	1	0	0	0
Chr07	5800001	6000000	314951	358130	13	0	8	0	0	0
Chr07	6000001	6200000	540293	599187	33	0	25	0	0	0
Chr07	6200001	6400000	477676	529089	4	0	2	0	0	0
Chr07	6400001	6600000	534284	595865	10	0	6	0	0	1
Chr07	6600001	6800000	393182	453755	21	0	2	0	1	0
Chr07	6800001	7000000	390503	459331	100	1	1	0	0	1
Chr07	7000001	7200000	407127	451050	0	0	0	0	0	0
Chr07	7200001	7400000	489304	543297	3	0	5	0	0	0
Chr07	7400001	7600000	345112	397767	8	0	9	0	0	0
Chr07	7600001	7800000	490051	546244	36	0	13	0	0	0
Chr07	7800001	8000000	464453	524392	6	0	1	0	1	0
Chr07	8000001	8200000	280334	304482	12	1	7	0	0	0
Chr07	8200001	8400000	385834	417054	166	0	127	0	30	0
Chr07	8400001	8600000	386347	424205	67	0	35	0	0	0
Chr07	8600001	8800000	204297	224444	1	0	1	0	0	0
Chr07	8800001	9000000	386262	417432	58	1	11	0	0	0
Chr07	9000001	9200000	411213	456462	3	0	2	0	1	0
Chr07	9200001	9400000	590583	658675	58	7	6	0	0	0
Chr07	9400001	9600000	573328	636901	6	0	2	0	0	0
Chr07	9600001	9800000	363726	404817	119	0	54	0	0	0
Chr07	9800001	10000000	634254	707554	99	0	1	0	0	0
Chr07	10000001	10200000	544497	618509	77	2	42	0	0	0
Chr07	10200001	10400000	522974	608598	41	0	10	0	1	0
Chr07	10400001	10600000	562756	633822	143	1	108	0	0	0
Chr07	10600001	10800000	535874	599149	19	5	1	0	0	0
Chr07	10800001	11000000	466736	528199	4	1	2	0	0	0
Chr07	11000001	11200000	405975	459871	32	0	27	0	0	0
Chr07	11200001	11400000	493531	547493	30	1	12	0	0	0
Chr07	11400001	11600000	510148	562932	38	0	38	0	1	0
Chr07	11600001	11800000	571154	629078	281	0	247	0	1	0
Chr07	11800001	12000000	490079	533981	16	0	15	0	0	0
Chr07	12000001	12200000	496269	548129	5	0	0	0	0	0
Chr07	12200001	12400000	488759	534289	29	0	16	0	0	0
Chr07	12400001	12600000	531872	590176	10	0	8	0	1	0
Chr07	12600001	12800000	589988	657659	76	0	9	0	0	0
Chr07	12800001	13000000	579942	646335	119	1	116	0	0	0
Chr07	13000001	13200000	481677	525611	37	0	2	0	0	0
Chr07	13200001	13400000	498378	553783	18	0	15	0	0	0
Chr07	13400001	13600000	530854	592858	8	0	16	0	1	3
Chr07	13600001	13800000	547071	611021	5	0	1	0	0	0
Chr07	13800001	14000000	559967	624613	46	1	12	0	0	0
Chr07	14000001	14200000	536334	594105	49	0	45	0	0	0
Chr07	14200001	14400000	554905	620445	18	0	5	0	0	0
Chr07	14400001	14600000	477368	522005	70	1	40	0	0	1
Chr07	14600001	14800000	521680	571806	26	1	12	0	0	0
Chr07	14800001	15000000	538110	597934	187	1	172	0	0	2
Chr07	15000001	15200000	532607	585889	284	0	152	0	1	0
Chr07	15200001	15400000	545009	602403	22	1	1	0	0	0
Chr07	15400001	15600000	533649	588645	107	0	62	0	0	0
Chr07	15600001	15800000	484925	529688	190	0	131	0	0	2
Chr07	15800001	16000000	577596	646725	11	3	2	0	0	0
Chr07	16000001	16200000	497599	548702	54	1	53	0	0	1
Chr07	16200001	16400000	306204	295490	78	0	0	0	0	0
Chr07	16400001	16600000	336562	337791	16	1	7	0	0	0
Chr07	16600001	16800000	522828	571149	131	0	7	0	0	0
Chr07	16800001	17000000	597911	671353	129	0	118	0	0	0
Chr07	17000001	17200000	518336	559605	54	6	42	0	0	0
Chr07	17200001	17400000	553603	602739	16	1	14	0	0	0
Chr07	17400001	17600000	430196	460362	25	1	13	0	0	0
Chr07	17600001	17800000	484310	530062	65	3	12	0	42	0
Chr07	17800001	18000000	421486	447618	69	0	59	0	2	0
Chr07	18000001	18200000	328985	337178	233	0	144	0	1	0
Chr07	18200001	18400000	546446	604639	237	0	106	0	0	1
Chr07	18400001	18600000	360322	362635	35	0	22	0	0	0
Chr07	18600001	18800000	400165	400881	138	0	104	0	0	0
Chr07	18800001	19000000	525612	579551	131	1	71	0	0	0
Chr07	19000001	19200000	484046	527634	20	1	20	0	0	0
Chr07	19200001	19400000	349222	347327	28	0	11	0	2	0
Chr07	19400001	19600000	340489	327518	4	0	0	0	0	0
Chr07	19600001	19800000	314644	305598	1	0	1	0	0	0
Chr07	19800001	20000000	305807	300399	9	3	8	0	0	0
[truncated: 1,664 more rows]

## Sheet: TableS3_ReadCounts_SeedSpot
Chromosome	Start	End	$Total # reads - Spotted bulk	Total $ reads - Small bulk	Reads with enriched k-mers - Spotted bulk	Reads with enriched k-mers - Non-spotted bulk	Reads with GND_Specific enriched kmers - Spotted bulk	Reads with GND_Specific enriched kmers - Non-spotted bulk	Reads with IVP 35_Specific enriched kmers - Spotted bulk	Reads with IVP 35_Specific enriched kmers - Non-spotted bulk
Chr01	1	200000	82284	55900	2	17	0	0	0	16
Chr01	200001	400000	1480805	964422	40	123	0	2	2	103
Chr01	400001	600000	568353	472770	93	447	0	0	1	501
Chr01	600001	800000	666305	553582	4	46	0	5	0	42
Chr01	800001	1000000	525198	445644	10	60	0	1	0	58
Chr01	1000001	1200000	550987	478843	36	199	0	0	0	149
Chr01	1200001	1400000	460526	394172	0	0	0	0	0	0
Chr01	1400001	1600000	705975	621479	1	1	0	1	0	0
Chr01	1600001	1800000	672274	575745	8	39	0	0	0	35
Chr01	1800001	2000000	627696	528175	26	131	0	0	0	231
Chr01	2000001	2200000	525410	437234	87	547	0	0	0	549
Chr01	2200001	2400000	483743	389531	44	249	0	4	0	264
Chr01	2400001	2600000	543250	464750	39	218	0	0	0	254
Chr01	2600001	2800000	636857	539402	42	194	0	1	0	243
Chr01	2800001	3000000	634308	536546	0	0	0	0	0	0
Chr01	3000001	3200000	818692	677152	4	4	0	2	0	0
Chr01	3200001	3400000	631593	529949	4	1	0	0	1	0
Chr01	3400001	3600000	631616	532592	6	31	0	8	0	0
Chr01	3600001	3800000	566607	476662	21	122	0	3	0	44
Chr01	3800001	4000000	635279	529957	3	22	0	12	0	0
Chr01	4000001	4200000	425391	355804	9	5	0	1	0	3
Chr01	4200001	4400000	92548	80339	9	195	0	173	0	3
Chr01	4400001	4600000	370869	303037	4	46	0	24	0	18
Chr01	4600001	4800000	431008	355377	3	0	0	0	0	0
Chr01	4800001	5000000	455380	378187	1	0	0	0	0	0
Chr01	5000001	5200000	419907	359612	5	28	0	5	0	24
Chr01	5200001	5400000	464896	381138	1	0	0	0	0	0
Chr01	5400001	5600000	660868	539745	5	4	0	1	0	0
Chr01	5600001	5800000	598806	510542	8	6	0	1	7	0
Chr01	5800001	6000000	368248	286058	0	1	0	0	0	0
Chr01	6000001	6200000	664218	557889	1	1	0	0	0	1
Chr01	6200001	6400000	432359	362557	7	1	0	0	3	0
Chr01	6400001	6600000	207183	212202	2	2	0	1	0	0
Chr01	6600001	6800000	293900	261659	3	1	0	0	0	0
Chr01	6800001	7000000	792752	712953	1	4	0	0	0	0
Chr01	7000001	7200000	472487	408298	2	1	0	0	0	0
Chr01	7200001	7400000	678841	560081	0	0	0	0	0	0
Chr01	7400001	7600000	655663	507979	4	3	0	1	0	0
Chr01	7600001	7800000	174618	154669	0	1	0	0	0	0
Chr01	7800001	8000000	560780	474145	0	0	0	0	0	0
Chr01	8000001	8200000	528489	460019	74	502	0	437	0	0
Chr01	8200001	8400000	434628	369858	2	0	0	0	0	0
Chr01	8400001	8600000	608974	496952	1	3	0	1	0	0
Chr01	8600001	8800000	577053	492816	3	3	0	3	0	0
Chr01	8800001	9000000	599258	517188	5	0	0	0	1	0
Chr01	9000001	9200000	373807	321481	10	10	0	1	1	0
Chr01	9200001	9400000	388543	332209	15	2	0	0	14	0
Chr01	9400001	9600000	95069	82605	0	0	0	0	0	0
Chr01	9600001	9800000	136993	114220	0	0	0	0	0	0
Chr01	9800001	10000000	342211	295341	2	3	0	2	0	0
Chr01	10000001	10200000	616802	523195	3	4	0	3	0	0
Chr01	10200001	10400000	671783	568833	2	3	0	0	0	2
Chr01	10400001	10600000	545527	457806	5	2	0	3	0	0
Chr01	10600001	10800000	588719	495673	4	7	0	6	0	0
Chr01	10800001	11000000	578459	477301	0	2	0	0	0	0
Chr01	11000001	11200000	566139	459083	3	1	0	0	0	0
Chr01	11200001	11400000	338541	269817	0	1	0	0	0	0
Chr01	11400001	11600000	563227	453486	5	5	0	1	0	0
Chr01	11600001	11800000	637426	520601	1	1	0	0	0	0
Chr01	11800001	12000000	653239	549829	3	3	0	2	0	0
Chr01	12000001	12200000	564582	447116	0	0	0	0	0	0
Chr01	12200001	12400000	513310	407341	0	1	0	0	0	0
Chr01	12400001	12600000	839625	701446	3	4	0	3	0	1
Chr01	12600001	12800000	628890	516019	4	3	0	0	0	0
Chr01	12800001	13000000	631664	520294	2	0	0	0	0	0
Chr01	13000001	13200000	369828	306786	1	0	0	0	0	0
Chr01	13200001	13400000	386287	326642	26	150	0	149	0	0
Chr01	13400001	13600000	350605	282898	0	1	0	0	0	0
Chr01	13600001	13800000	619676	525123	11	0	0	0	6	0
Chr01	13800001	14000000	675772	563754	0	0	0	0	0	0
Chr01	14000001	14200000	614103	516221	2	0	0	0	0	0
Chr01	14200001	14400000	427399	371530	0	0	0	0	0	0
Chr01	14400001	14600000	528973	452903	1	1	0	1	0	0
Chr01	14600001	14800000	587449	504897	0	0	0	0	0	0
Chr01	14800001	15000000	504019	446247	1	1	0	1	0	0
Chr01	15000001	15200000	397046	357068	1	0	0	0	0	0
Chr01	15200001	15400000	622982	544472	0	1	0	1	0	0
Chr01	15400001	15600000	381248	340750	10	24	0	62	0	0
Chr01	15600001	15800000	515033	454206	3	1	0	0	0	0
Chr01	15800001	16000000	430070	370189	18	278	0	27	0	0
Chr01	16000001	16200000	423582	359938	3	0	0	0	0	0
Chr01	16200001	16400000	627377	536659	6	3	0	1	0	0
Chr01	16400001	16600000	556531	474261	5	4	0	0	0	4
Chr01	16600001	16800000	569018	485324	1	1	0	0	0	0
Chr01	16800001	17000000	605408	502350	3	2	0	1	0	0
Chr01	17000001	17200000	554684	468471	13	68	0	6	3	65
Chr01	17200001	17400000	444101	369664	2	0	0	0	0	0
Chr01	17400001	17600000	381196	317724	1	1	0	1	0	0
Chr01	17600001	17800000	581670	489880	0	0	0	0	0	0
Chr01	17800001	18000000	404151	338204	0	0	0	0	0	0
Chr01	18000001	18200000	376867	304266	15	36	0	1	11	35
Chr01	18200001	18400000	498301	410154	1	1	0	1	0	0
Chr01	18400001	18600000	672527	570893	25	181	0	161	0	0
Chr01	18600001	18800000	585061	490358	7	38	0	0	0	38
Chr01	18800001	19000000	534827	445442	4	31	0	0	0	30
Chr01	19000001	19200000	660811	566835	22	227	0	22	0	54
Chr01	19200001	19400000	643545	544642	4	38	0	0	0	38
Chr01	19400001	19600000	672404	568279	7	69	0	0	0	68
Chr01	19600001	19800000	690859	586253	9	37	0	0	0	35
Chr01	19800001	20000000	630136	534470	0	1	0	0	0	0
Chr01	20000001	20200000	748615	616908	5	25	0	0	0	0
Chr01	20200001	20400000	368822	323134	1	0	0	0	0	0
Chr01	20400001	20600000	486950	414433	1	0	0	0	0	0
Chr01	20600001	20800000	621637	527317	2	3	0	1	0	0
Chr01	20800001	21000000	393153	341426	1	1	0	0	1	0
Chr01	21000001	21200000	495286	419819	1	1	0	0	0	0
Chr01	21200001	21400000	571661	479760	13	7	0	0	8	41
Chr01	21400001	21600000	539600	459026	0	0	0	0	0	0
Chr01	21600001	21800000	351038	300107	0	0	0	0	0	0
Chr01	21800001	22000000	533319	453368	0	0	0	0	0	0
Chr01	22000001	22200000	565599	498469	1	1	0	0	0	0
Chr01	22200001	22400000	515689	448176	0	4	0	0	0	0
Chr01	22400001	22600000	642062	523714	3	2	0	0	0	1
Chr01	22600001	22800000	567736	496577	69	364	0	52	0	0
Chr01	22800001	23000000	540864	457470	10	62	0	2	1	60
Chr01	23000001	23200000	568329	485234	8	43	0	0	1	33
Chr01	23200001	23400000	563056	473514	0	0	0	0	0	0
Chr01	23400001	23600000	550084	455801	1	0	0	0	0	0
Chr01	23600001	23800000	450700	387914	11	10	0	1	0	0
Chr01	23800001	24000000	286209	222685	4	38	0	0	0	38
Chr01	24000001	24200000	535170	424343	7	45	0	0	0	45
Chr01	24200001	24400000	673884	564647	13	148	0	143	0	0
Chr01	24400001	24600000	655764	554287	5	1	0	1	0	0
Chr01	24600001	24800000	637208	539796	0	0	0	0	0	0
Chr01	24800001	25000000	611363	509337	0	0	0	1	0	0
Chr01	25000001	25200000	407914	322743	2	0	0	0	0	0
Chr01	25200001	25400000	487963	391641	1	1	0	1	0	0
Chr01	25400001	25600000	582376	471657	12	138	0	133	0	0
Chr01	25600001	25800000	600762	497783	0	1	0	0	0	0
Chr01	25800001	26000000	620459	516307	0	1	0	0	0	1
Chr01	26000001	26200000	682473	579414	0	0	0	0	0	0
Chr01	26200001	26400000	680371	577652	11	26	0	20	0	0
Chr01	26400001	26600000	624894	529646	2	14	0	2	0	0
Chr01	26600001	26800000	611098	518620	1	0	0	0	0	0
Chr01	26800001	27000000	611222	519360	1	2	0	1	0	0
Chr01	27000001	27200000	612914	523451	1	1	0	0	0	0
Chr01	27200001	27400000	508208	426020	0	1	0	0	0	0
Chr01	27400001	27600000	533661	449131	2	0	0	0	0	0
Chr01	27600001	27800000	418663	360884	1	2	0	0	0	0
Chr01	27800001	28000000	386400	333615	4	0	0	0	0	0
Chr01	28000001	28200000	142054	127324	2	0	0	0	0	0
Chr01	28200001	28400000	295768	250602	1	0	0	0	0	0
Chr01	28400001	28600000	259852	211700	1	0	0	0	0	0
Chr01	28600001	28800000	231643	181210	6	27	0	5	0	0
Chr01	28800001	29000000	328300	264032	1	0	0	0	1	0
Chr01	29000001	29200000	587036	486907	5	40	0	36	0	0
Chr01	29200001	29400000	546867	455836	2	12	0	0	0	0
Chr01	29400001	29600000	521364	442993	0	1	0	1	0	1
Chr01	29600001	29800000	551032	470132	0	0	0	0	0	0
Chr01	29800001	30000000	399541	356020	1	0	0	0	0	0
Chr01	30000001	30200000	597396	523608	1	0	0	0	0	0
Chr01	30200001	30400000	628955	546531	11	58	0	49	0	0
Chr01	30400001	30600000	666622	585679	1	1	0	0	0	0
Chr01	30600001	30800000	415014	359369	3	2	0	1	0	0
Chr01	30800001	31000000	692305	612542	5	0	0	0	1	0
Chr01	31000001	31200000	636257	556047	1	0	0	0	0	0
Chr01	31200001	31400000	697476	600987	2	1	0	0	0	0
Chr01	31400001	31600000	649185	557233	0	0	0	1	0	0
Chr01	31600001	31800000	646439	561408	0	1	0	0	0	0
Chr01	31800001	32000000	597576	517900	0	0	0	0	0	0
Chr01	32000001	32200000	525648	462557	0	0	0	0	0	0
Chr01	32200001	32400000	491587	412637	6	0	0	0	0	0
Chr01	32400001	32600000	512738	433108	0	0	0	0	0	0
Chr01	32600001	32800000	499893	429671	1	1	0	0	0	0
Chr01	32800001	33000000	477442	406941	4	1	0	1	0	0
Chr01	33000001	33200000	144776	127341	0	0	0	0	0	0
Chr01	33200001	33400000	216361	137891	3	0	0	0	0	0
Chr01	33400001	33600000	999160	870328	18	10	0	0	0	1
Chr01	33600001	33800000	417769	353203	0	0	0	0	0	0
Chr01	33800001	34000000	231979	191126	0	0	0	0	0	0
Chr01	34000001	34200000	556323	485021	0	1	0	1	0	0
Chr01	34200001	34400000	446797	379212	0	3	0	0	0	0
Chr01	34400001	34600000	428151	360862	0	0	0	0	0	0
Chr01	34600001	34800000	408052	351467	14	1	0	0	0	0
Chr01	34800001	35000000	687800	596120	1	4	0	1	0	1
Chr01	35000001	35200000	533120	456320	1	0	0	0	0	0
Chr01	35200001	35400000	416825	360112	0	2	0	0	0	0
Chr01	35400001	35600000	333030	279091	0	0	0	0	0	0
Chr01	35600001	35800000	316794	268709	47	269	0	215	0	0
Chr01	35800001	36000000	201309	163494	0	0	0	0	0	0
Chr01	36000001	36200000	304415	256562	16	0	0	0	0	0
Chr01	36200001	36400000	405403	344880	2	0	0	0	0	0
Chr01	36400001	36600000	464704	390092	2	33	0	0	0	32
Chr01	36600001	36800000	325152	280968	1	0	0	0	0	0
Chr01	36800001	37000000	94839	74234	2	0	0	0	0	0
Chr01	37000001	37200000	39070	35575	14	0	0	0	14	0
Chr01	37200001	37400000	23784	21533	0	0	0	0	0	0
Chr01	37400001	37600000	43778	42553	0	1	0	0	0	0
Chr01	37600001	37800000	68006	65873	0	0	0	0	0	0
Chr01	37800001	38000000	18815	16629	0	0	0	0	0	0
Chr01	38000001	38200000	58128	49227	1	1	0	0	0	0
Chr01	38200001	38400000	23151	19369	0	0	0	0	0	0
Chr01	38400001	38600000	30863	25851	0	0	0	0	0	0
Chr01	38600001	38800000	30525	24171	0	0	0	0	0	0
Chr01	38800001	39000000	16970	15471	0	0	0	0	0	0
Chr01	39000001	39200000	12668	11005	0	0	0	0	0	0
Chr01	39200001	39400000	115947	94465	0	0	0	0	0	0
Chr01	39400001	39600000	15032	12645	0	0	0	0	0	0
Chr01	39600001	39800000	19533	16444	0	0	0	0	0	0
Chr01	39800001	40000000	21932	18661	0	0	0	0	0	0
Chr01	40000001	40200000	58650	53807	0	5	0	5	0	0
Chr01	40200001	40400000	13482	11270	0	0	0	0	0	0
Chr01	40400001	40600000	33112	28005	0	0	0	0	0	0
Chr01	40600001	40800000	41469	37290	0	0	0	0	0	0
Chr01	40800001	41000000	66265	59280	0	0	0	0	0	0
Chr01	41000001	41200000	76982	65030	1	0	0	0	0	0
Chr01	41200001	41400000	229951	189133	0	3	0	0	0	0
Chr01	41400001	41600000	237021	197524	2	1	0	1	0	0
Chr01	41600001	41800000	408731	349262	1	1	0	1	0	0
Chr01	41800001	42000000	495697	421814	1	1	0	0	0	0
Chr01	42000001	42200000	420489	340547	0	0	0	0	0	0
Chr01	42200001	42400000	468029	400143	0	0	0	0	0	0
Chr01	42400001	42600000	513868	446479	0	0	0	0	0	0
Chr01	42600001	42800000	588763	504879	0	3	0	1	0	1
Chr01	42800001	43000000	649816	555889	0	0	0	0	0	0
Chr01	43000001	43200000	687090	587748	0	0	0	0	0	0
Chr01	43200001	43400000	654707	559333	1	0	0	0	0	0
Chr01	43400001	43600000	666703	570883	0	4	0	0	0	1
Chr01	43600001	43800000	540297	452919	1	1	0	0	0	1
Chr01	43800001	44000000	571482	472401	0	1	0	0	0	0
Chr01	44000001	44200000	528524	431087	1	0	0	0	0	0
Chr01	44200001	44400000	458841	380563	0	0	0	0	0	0
Chr01	44400001	44600000	405536	333524	1	2	0	2	0	0
Chr01	44600001	44800000	555941	463568	3	7	0	6	0	0
Chr01	44800001	45000000	718358	613225	3	1	0	0	0	0
Chr01	45000001	45200000	469387	395533	3	8	0	8	0	0
Chr01	45200001	45400000	541132	448286	0	1	0	0	0	0
Chr01	45400001	45600000	453037	367093	1	0	0	0	0	0
Chr01	45600001	45800000	613675	521809	0	7	0	0	0	1
Chr01	45800001	46000000	607299	511472	1	4	0	2	0	0
Chr01	46000001	46200000	558867	474616	0	0	0	0	0	0
Chr01	46200001	46400000	637590	541445	4	0	2	0	0	0
Chr01	46400001	46600000	400245	336216	0	0	0	0	0	0
Chr01	46600001	46800000	578041	507578	2	0	0	0	0	0
Chr01	46800001	47000000	487312	402597	0	0	0	0	0	0
Chr01	47000001	47200000	665603	595379	0	0	0	0	0	0
Chr01	47200001	47400000	545373	451194	12	7	0	0	4	0
Chr01	47400001	47600000	476589	394517	0	0	0	0	0	0
Chr01	47600001	47800000	559425	475054	6	16	0	1	0	0
Chr01	47800001	48000000	534481	462498	3	3	0	0	0	0
Chr01	48000001	48200000	510387	431720	16	30	0	18	0	0
Chr01	48200001	48400000	522660	435217	1	0	0	0	0	0
Chr01	48400001	48600000	644009	542329	1	3	0	2	0	0
Chr01	48600001	48800000	645470	549178	0	1	0	0	0	0
Chr01	48800001	49000000	612891	525879	1	0	0	0	0	0
Chr01	49000001	49200000	650083	552016	2	3	0	1	0	0
Chr01	49200001	49400000	608638	521285	1	1	0	0	0	0
Chr01	49400001	49600000	647477	545584	3	1	0	0	0	0
Chr01	49600001	49800000	640891	540177	7	7	0	7	0	0
Chr01	49800001	50000000	570389	494041	1	0	0	0	0	0
Chr01	50000001	50200000	615636	525792	0	0	0	0	0	0
Chr01	50200001	50400000	642057	550907	1	1	0	1	0	0
Chr01	50400001	50600000	688367	602296	2	0	0	0	1	0
Chr01	50600001	50800000	616578	523094	3	24	0	0	0	0
Chr01	50800001	51000000	653875	559064	1	1	0	0	0	0
Chr01	51000001	51200000	1025326	877265	5	3	0	0	0	0
Chr01	51200001	51400000	1172187	1009871	1	0	0	0	0	0
Chr01	51400001	51600000	671283	568995	2	4	1	0	0	1
Chr01	51600001	51800000	622753	535415	0	0	0	0	0	0
Chr01	51800001	52000000	599365	509037	3	0	0	0	0	0
Chr01	52000001	52200000	598873	506809	2	4	0	0	0	4
Chr01	52200001	52400000	604193	515232	1	0	0	0	0	0
Chr01	52400001	52600000	658151	560937	1	1	0	0	0	0
Chr01	52600001	52800000	580971	507121	10	7	0	1	0	6
Chr01	52800001	53000000	527685	451098	0	4	0	1	0	0
Chr01	53000001	53200000	475340	398903	0	1	0	0	0	0
Chr01	53200001	53400000	568824	481099	2	2	0	0	0	0
Chr01	53400001	53600000	585929	501802	416	3	0	2	414	0
Chr01	53600001	53800000	412056	346216	135	2	0	1	135	0
Chr01	53800001	54000000	620124	528269	16	0	0	0	15	0
Chr01	54000001	54200000	556437	473015	80	1	0	1	76	0
Chr01	54200001	54400000	640932	548426	58	1	0	0	57	0
Chr01	54400001	54600000	639698	553729	128	4	0	0	123	0
Chr01	54600001	54800000	597330	517082	2	0	0	0	0	0
Chr01	54800001	55000000	322756	253261	860	138	0	73	839	0
Chr01	55000001	55200000	453331	376036	262	42	0	30	251	0
Chr01	55200001	55400000	632399	537306	76	0	0	0	75	0
Chr01	55400001	55600000	417989	358029	43	1	0	0	43	0
Chr01	55600001	55800000	576900	489150	59	0	0	0	58	0
Chr01	55800001	56000000	436725	365893	372	0	0	0	371	0
Chr01	56000001	56200000	430965	367184	149	4	0	3	148	0
Chr01	56200001	56400000	610009	520770	0	0	0	1	0	0
Chr01	56400001	56600000	492271	408813	95	0	0	0	92	0
Chr01	56600001	56800000	589172	509091	90	0	0	0	90	0
Chr01	56800001	57000000	437136	370981	49	294	0	291	13	0
Chr01	57000001	57200000	587085	494683	9	25	0	1	0	0
Chr01	57200001	57400000	626282	526911	46	1	0	0	44	0
Chr01	57400001	57600000	536719	449654	4	2	0	1	0	0
Chr01	57600001	57800000	468977	393109	3	15	0	14	0	0
Chr01	57800001	58000000	607407	513883	21	32	0	28	2	0
Chr01	58000001	58200000	485562	403925	2	0	0	0	2	0
Chr01	58200001	58400000	509040	431430	12	2	0	1	12	0
Chr01	58400001	58600000	511035	437007	61	0	0	0	61	0
Chr01	58600001	58800000	473945	386911	35	5	0	4	35	0
Chr01	58800001	59000000	566211	478218	5	15	0	9	0	0
Chr01	59000001	59200000	522950	445736	1	0	0	0	0	0
Chr01	59200001	59400000	331070	280493	1	11	0	1	0	0
Chr01	59400001	59600000	615192	522803	11	76	0	17	0	0
Chr01	59600001	59800000	617072	523801	7	1	0	1	0	0
Chr01	59800001	60000000	589085	500105	1	0	0	0	0	0
Chr01	60000001	60200000	610960	523461	2	3	0	0	0	0
Chr01	60200001	60400000	492219	421197	1	1	0	0	0	0
Chr01	60400001	60600000	694009	587259	3	10	0	8	0	0
Chr01	60600001	60800000	698141	589396	2	1	0	0	0	0
Chr01	60800001	61000000	594371	499900	111	2	0	0	111	0
Chr01	61000001	61200000	575732	497120	1	10	0	0	0	3
Chr01	61200001	61400000	427035	385513	4	3	0	2	0	0
Chr01	61400001	61600000	525340	449046	0	4	0	0	0	0
Chr01	61600001	61800000	450072	382593	1	11	0	0	0	0
Chr01	61800001	62000000	574535	480427	2	1	0	1	0	0
Chr01	62000001	62200000	639118	544674	1	0	0	0	0	0
Chr01	62200001	62400000	481471	410373	10	44	0	42	1	0
Chr01	62400001	62600000	575714	490750	0	0	0	0	0	0
Chr01	62600001	62800000	677408	575763	1	0	0	0	0	0
Chr01	62800001	63000000	649417	552588	4	3	0	3	0	0
Chr01	63000001	63200000	673481	570604	1	0	0	0	0	0
Chr01	63200001	63400000	541788	464447	1	0	0	0	0	0
Chr01	63400001	63600000	470240	413093	1	2	0	1	0	0
Chr01	63600001	63800000	544243	461612	7	19	0	15	0	0
Chr01	63800001	64000000	550384	474164	6	16	0	14	2	0
Chr01	64000001	64200000	589806	498368	1	0	0	0	0	0
Chr01	64200001	64400000	633424	535349	5	6	0	0	0	0
Chr01	64400001	64600000	523619	442402	144	47	0	47	137	0
Chr01	64600001	64800000	566867	477127	1	1	0	0	0	0
Chr01	64800001	65000000	604461	518241	1	2	0	0	0	0
Chr01	65000001	65200000	474872	402507	2	0	0	0	0	0
Chr01	65200001	65400000	648747	558530	1	0	0	0	0	0
Chr01	65400001	65600000	525982	445676	1	2	0	2	0	0
Chr01	65600001	65800000	509738	425554	1	0	0	0	0	0
Chr01	65800001	66000000	544451	466072	3	11	0	3	0	0
Chr01	66000001	66200000	580181	495942	20	46	0	4	2	0
Chr01	66200001	66400000	542096	460727	1	1	0	1	0	0
Chr01	66400001	66600000	675579	574616	145	4	0	1	139	0
Chr01	66600001	66800000	725040	627159	174	1	0	1	173	0
Chr01	66800001	67000000	639302	538202	1205	0	1	0	1123	0
Chr01	67000001	67200000	676737	573425	946	615	0	348	832	0
Chr01	67200001	67400000	629487	529785	1289	70	0	5	1280	0
Chr01	67400001	67600000	701840	595821	80	4	0	1	80	0
Chr01	67600001	67800000	669504	566363	100	58	0	3	86	0
Chr01	67800001	68000000	664785	563512	1553	0	0	0	1510	0
Chr01	68000001	68200000	593160	519894	747	21	0	20	743	0
Chr01	68200001	68400000	580213	506358	366	3	0	2	358	0
Chr01	68400001	68600000	677924	572772	5	6	0	3	0	0
Chr01	68600001	68800000	672476	568505	1	2	0	1	0	0
Chr01	68800001	69000000	711276	604479	0	0	0	0	0	0
Chr01	69000001	69200000	571751	490259	2	4	0	2	0	0
Chr01	69200001	69400000	672844	569899	4	11	0	1	0	0
Chr01	69400001	69600000	461540	423343	82	31	0	17	77	0
Chr01	69600001	69800000	683547	579602	0	0	0	1	0	0
Chr01	69800001	70000000	538848	486430	0	4	0	0	0	0
Chr01	70000001	70200000	530065	482278	1	1	0	0	0	0
Chr01	70200001	70400000	614745	521532	53	5	0	4	51	0
Chr01	70400001	70600000	675057	576566	2	0	0	0	0	0
Chr01	70600001	70800000	472797	416601	4	4	0	2	0	2
Chr01	70800001	71000000	638618	540903	1	0	0	0	0	0
Chr01	71000001	71200000	668413	570453	2	0	0	0	0	0
Chr01	71200001	71400000	681880	573845	3	2	0	3	0	0
Chr01	71400001	71600000	663625	561491	114	3	0	1	95	0
Chr01	71600001	71800000	572488	488640	3	6	0	1	0	0
Chr01	71800001	72000000	687038	583307	32	1	0	0	28	0
Chr01	72000001	72200000	500914	426590	0	3	0	2	0	0
Chr01	72200001	72400000	578410	489372	0	2	0	0	0	0
Chr01	72400001	72600000	769500	641520	3	12	0	1	0	10
Chr01	72600001	72800000	478805	404069	0	1	0	0	0	0
Chr01	72800001	73000000	677313	570737	5	1	0	1	0	0
Chr01	73000001	73200000	659289	559200	5	6	0	1	0	0
Chr01	73200001	73400000	664352	563664	2	2	0	2	0	0
Chr01	73400001	73600000	660366	562058	2	8	0	0	0	0
Chr01	73600001	73800000	685721	578684	3	14	0	0	0	0
Chr01	73800001	74000000	690230	583964	1	0	0	0	0	0
Chr01	74000001	74200000	684175	578824	0	3	0	1	0	0
Chr01	74200001	74400000	653866	555224	7	48	0	35	0	0
Chr01	74400001	74600000	659307	560979	3	0	0	0	0	0
Chr01	74600001	74800000	673948	570515	5	26	0	23	0	0
Chr01	74800001	75000000	647016	549217	7	43	0	0	0	0
Chr01	75000001	75200000	661862	564304	1	1	0	0	0	0
Chr01	75200001	75400000	670061	571283	1	0	0	0	0	0
Chr01	75400001	75600000	656908	558325	2	2	0	0	0	0
Chr01	75600001	75800000	666489	569119	2	4	0	1	0	2
Chr01	75800001	76000000	677687	573700	1	2	0	1	0	1
Chr01	76000001	76200000	676457	575279	4	7	0	2	0	1
Chr01	76200001	76400000	687190	588977	86	632	0	510	0	0
Chr01	76400001	76600000	682542	580444	1	0	0	0	0	0
Chr01	76600001	76800000	698268	596869	0	1	0	0	0	0
Chr01	76800001	77000000	651668	550980	5	3	0	0	0	0
Chr01	77000001	77200000	601332	514353	0	0	0	0	0	0
Chr01	77200001	77400000	688721	585914	0	1	0	1	0	0
Chr01	77400001	77600000	650016	550501	0	0	0	0	0	0
Chr01	77600001	77800000	704096	600549	3	3	0	0	0	0
Chr01	77800001	78000000	696397	590092	4	3	0	0	0	0
Chr01	78000001	78200000	702543	599476	4	5	0	2	0	0
Chr01	78200001	78400000	681174	578489	0	1	0	0	0	0
Chr01	78400001	78600000	683888	583841	1	1	0	0	0	0
Chr01	78600001	78800000	670024	569463	1	0	0	0	0	0
Chr01	78800001	79000000	692363	588980	1	0	0	0	0	0
Chr01	79000001	79200000	694867	590624	3	2	0	1	0	0
Chr01	79200001	79400000	688244	581725	3	1	0	0	0	0
Chr01	79400001	79600000	677313	572776	2	0	0	0	0	0
Chr01	79600001	79800000	687195	580766	2	0	0	0	0	0
Chr01	79800001	80000000	614377	534655	0	2	0	0	0	0
Chr01	80000001	80200000	572349	489108	24	213	0	108	0	0
Chr01	80200001	80400000	617400	523380	1	4	0	3	0	0
Chr01	80400001	80600000	700303	593959	0	0	0	0	0	0
Chr01	80600001	80800000	711356	605380	0	0	0	0	0	0
Chr01	80800001	81000000	702007	596904	1	1	0	1	0	0
Chr01	81000001	81200000	670063	573549	2	0	0	0	0	0
Chr01	81200001	81400000	622072	535292	0	1	0	0	0	0
Chr01	81400001	81600000	665505	567706	1	0	0	0	0	0
Chr01	81600001	81800000	620054	538749	3	2	0	1	1	0
Chr01	81800001	82000000	606539	515865	4	6	0	0	0	2
Chr01	82000001	82200000	577223	495308	0	2	0	0	0	0
Chr01	82200001	82400000	624646	532442	1	2	0	0	0	0
Chr01	82400001	82600000	613239	518468	0	1	0	0	0	0
Chr01	82600001	82800000	557766	476546	2	1	0	1	0	0
Chr01	82800001	83000000	695313	592287	0	1	0	1	0	0
Chr01	83000001	83200000	605915	486712	1	2	0	0	0	0
Chr01	83200001	83400000	654837	552338	1	4	0	0	0	0
Chr01	83400001	83600000	657653	550945	1	3	0	1	0	0
Chr01	83600001	83800000	625222	523945	6	27	0	0	0	0
Chr01	83800001	84000000	674429	574296	4	2	0	1	0	0
Chr01	84000001	84200000	653699	556554	0	1	0	0	0	0
Chr01	84200001	84400000	605737	514534	7	57	0	46	0	0
Chr01	84400001	84600000	582366	489709	1	0	0	0	0	0
Chr01	84600001	84800000	545607	471957	1	0	0	0	0	0
Chr01	84800001	85000000	634658	542340	4	0	0	0	0	0
Chr01	85000001	85200000	585770	497228	3	5	0	1	0	0
Chr01	85200001	85400000	610040	510210	6	15	0	4	0	0
Chr01	85400001	85600000	593320	515860	1	1	0	0	0	0
Chr01	85600001	85800000	622093	531358	62	409	0	405	0	0
Chr01	85800001	86000000	593711	499981	2	0	0	0	0	0
Chr01	86000001	86200000	590336	479472	1	2	0	0	0	0
Chr01	86200001	86400000	658808	544431	2	3	0	3	0	0
Chr01	86400001	86600000	627608	529933	24	70	0	76	4	0
Chr01	86600001	86800000	648864	562024	16	63	0	53	0	0
Chr01	86800001	87000000	636518	533989	3	2	0	0	0	0
Chr01	87000001	87200000	656726	552063	5	14	0	1	0	0
Chr01	87200001	87400000	693678	591862	1	4	0	1	0	0
Chr01	87400001	87600000	666339	561870	2	2	0	0	0	0
Chr01	87600001	87800000	631547	534525	38	144	0	0	0	0
Chr01	87800001	88000000	581664	486382	76	318	0	202	0	0
Chr01	88000001	88200000	661885	559182	4	37	0	0	0	0
Chr01	88200001	88400000	673615	565247	4	2	0	0	0	0
Chr01	88400001	88591686	515228	454744	78	67	0	0	0	0
Chr02	1	200000	4864670	4127696	63	38	1	1	6	1
Chr02	200001	400000	391147	339131	2	0	0	1	0	0
Chr02	400001	600000	351516	306512	1	1	0	0	0	0
Chr02	600001	800000	328486	285341	1	9	0	8	0	0
Chr02	800001	1000000	310576	268438	2	0	0	0	0	0
Chr02	1000001	1200000	114814	94660	0	0	0	0	0	0
Chr02	1200001	1400000	117309	101388	0	0	0	0	0	0
Chr02	1400001	1600000	294382	254763	0	1	0	0	0	0
Chr02	1600001	1800000	128512	113964	0	0	0	0	0	0
Chr02	1800001	2000000	379987	330170	0	0	0	0	0	0
Chr02	2000001	2200000	322928	284136	9	25	0	27	0	0
Chr02	2200001	2400000	310621	271724	1	30	0	32	0	0
Chr02	2400001	2600000	290011	253058	2	1	0	0	0	0
Chr02	2600001	2800000	127312	114772	3	0	0	5	0	0
Chr02	2800001	3000000	357334	308713	2	3	0	2	0	0
Chr02	3000001	3200000	393254	342181	0	0	0	0	0	0
Chr02	3200001	3400000	407284	359995	2	5	0	4	0	0
Chr02	3400001	3600000	365398	322141	1	0	0	0	0	0
Chr02	3600001	3800000	513981	443727	2	9	1	9	0	0
Chr02	3800001	4000000	407717	351213	0	0	0	0	0	0
Chr02	4000001	4200000	321798	284230	0	0	0	0	0	0
Chr02	4200001	4400000	589797	507534	0	1	0	1	0	0
Chr02	4400001	4600000	487827	418254	0	0	0	0	0	0
Chr02	4600001	4800000	468732	409742	0	0	0	0	0	0
Chr02	4800001	5000000	554385	479750	3	0	0	0	0	0
Chr02	5000001	5200000	546390	471089	1	0	0	0	0	0
Chr02	5200001	5400000	379296	324243	1	2	0	0	0	0
Chr02	5400001	5600000	531282	459744	1	1	0	1	0	0
Chr02	5600001	5800000	344304	300272	0	0	0	0	0	0
Chr02	5800001	6000000	414742	360009	0	1	0	0	0	0
Chr02	6000001	6200000	508491	432045	0	0	0	0	0	0
Chr02	6200001	6400000	464796	397199	1	1	0	0	0	0
Chr02	6400001	6600000	352309	296088	0	5	0	2	0	0
Chr02	6600001	6800000	476040	409891	5	7	0	1	0	0
Chr02	6800001	7000000	638931	549259	1	0	0	0	0	0
Chr02	7000001	7200000	589208	505533	0	0	0	0	0	0
Chr02	7200001	7400000	618135	529477	2	1	0	0	0	0
Chr02	7400001	7600000	503760	434479	1	2	0	1	0	0
Chr02	7600001	7800000	640374	554081	4	27	0	27	0	0
Chr02	7800001	8000000	683092	585956	1	1	0	0	0	0
Chr02	8000001	8200000	704087	600560	4	2	0	1	0	0
Chr02	8200001	8400000	704444	601401	0	1	0	1	0	0
Chr02	8400001	8600000	689056	588543	2	1	0	0	0	0
Chr02	8600001	8800000	594510	508288	5	18	0	0	0	0
Chr02	8800001	9000000	647448	552215	0	2	0	0	0	0
Chr02	9000001	9200000	620159	525501	0	2	0	0	0	0
Chr02	9200001	9400000	629897	539063	3	8	0	0	0	1
Chr02	9400001	9600000	603155	519447	0	1	0	1	0	0
Chr02	9600001	9800000	698729	596533	3	1	0	0	0	0
Chr02	9800001	10000000	696797	596439	2	0	0	0	0	0
Chr02	10000001	10200000	588091	507828	1	2	0	1	0	0
Chr02	10200001	10400000	603785	521366	2	1	0	1	0	0
Chr02	10400001	10600000	613250	524051	4	27	0	1	1	0
Chr02	10600001	10800000	728127	621178	3	4	0	0	1	0
Chr02	10800001	11000000	678222	579912	2	0	0	0	0	0
Chr02	11000001	11200000	716927	612435	1	0	0	0	0	0
Chr02	11200001	11400000	638737	545292	1	0	0	0	0	0
Chr02	11400001	11600000	623425	532896	1	1	0	0	0	0
Chr02	11600001	11800000	696560	595871	0	0	0	0	0	0
Chr02	11800001	12000000	716968	614449	2	3	0	1	0	0
Chr02	12000001	12200000	713015	607624	8	4	0	0	0	0
Chr02	12200001	12400000	647990	557668	1	1	0	0	0	0
Chr02	12400001	12600000	670684	579915	1	2	0	2	0	0
Chr02	12600001	12800000	629039	536070	0	2	0	0	0	0
Chr02	12800001	13000000	646329	552499	1	0	0	0	0	0
Chr02	13000001	13200000	445386	375069	0	1	0	0	0	0
Chr02	13200001	13400000	528643	451851	1	2	0	0	0	0
Chr02	13400001	13600000	616103	526639	5	5	0	3	0	0
Chr02	13600001	13800000	493473	423082	1	0	0	0	0	0
Chr02	13800001	14000000	519592	448104	1	1	0	0	0	0
Chr02	14000001	14200000	666806	567630	1	1	0	0	0	0
Chr02	14200001	14400000	597623	514561	0	0	0	0	0	0
Chr02	14400001	14600000	597675	509697	4	1	0	0	0	0
Chr02	14600001	14800000	575454	497241	1	0	0	0	0	0
Chr02	14800001	15000000	492072	419105	7	17	0	6	0	0
Chr02	15000001	15200000	521791	443246	2	2	0	1	0	0
Chr02	15200001	15400000	659419	563864	4	0	0	0	0	0
Chr02	15400001	15600000	653423	561836	0	1	0	0	0	0
Chr02	15600001	15800000	570134	499431	4	0	0	0	0	0
Chr02	15800001	16000000	406403	357196	11	4	0	3	0	0
Chr02	16000001	16200000	547453	475372	7	61	0	0	0	0
Chr02	16200001	16400000	526672	472128	8	10	0	1	0	0
Chr02	16400001	16600000	641005	549779	2	0	0	0	0	0
Chr02	16600001	16800000	660357	573240	0	1	0	0	0	0
Chr02	16800001	17000000	622229	531736	49	238	0	80	0	0
Chr02	17000001	17200000	718782	606548	2	2	0	0	0	0
Chr02	17200001	17400000	550344	463514	0	0	0	0	0	0
Chr02	17400001	17600000	467900	400035	8	33	0	9	0	0
Chr02	17600001	17800000	532894	458315	6	6	0	1	1	0
Chr02	17800001	18000000	549396	476417	3	2	0	3	0	0
Chr02	18000001	18200000	473694	376184	1	5	0	6	0	0
Chr02	18200001	18400000	529456	431216	1	2	0	0	0	0
Chr02	18400001	18600000	656418	546894	0	5	0	0	0	0
Chr02	18600001	18800000	486139	411078	38	188	0	4	0	0
Chr02	18800001	19000000	489047	429341	2	12	0	0	0	0
Chr02	19000001	19200000	577426	479478	8	5	0	4	2	16
Chr02	19200001	19400000	548787	446344	7	17	0	15	0	0
Chr02	19400001	19600000	501665	423614	2	0	0	0	0	0
Chr02	19600001	19800000	457730	391005	10	0	0	0	0	0
Chr02	19800001	20000000	647038	554374	3	0	0	0	0	0
Chr02	20000001	20200000	470417	401512	8	19	0	18	0	0
Chr02	20200001	20400000	593420	500007	2	1	0	2	0	0
Chr02	20400001	20600000	603282	493010	3	4	0	1	0	0
Chr02	20600001	20800000	682485	581551	3	9	0	7	0	1
Chr02	20800001	21000000	628914	536404	1	6	0	1	0	0
Chr02	21000001	21200000	629143	526833	24	91	0	61	0	0
Chr02	21200001	21400000	581782	492373	1	1	0	0	0	0
Chr02	21400001	21600000	596372	504707	4	4	0	0	1	0
Chr02	21600001	21800000	616480	522876	7	6	0	0	0	0
Chr02	21800001	22000000	504920	427400	3	2	0	2	0	0
Chr02	22000001	22200000	504944	404432	5	18	0	9	2	0
Chr02	22200001	22400000	476180	379615	3	0	0	0	0	0
Chr02	22400001	22600000	588822	484560	35	176	0	0	15	0
Chr02	22600001	22800000	628199	521380	3	2	0	1	0	0
Chr02	22800001	23000000	643628	537748	3	10	0	10	0	0
Chr02	23000001	23200000	516615	444159	7	2	0	1	2	0
Chr02	23200001	23400000	600735	515988	7	16	0	14	2	1
Chr02	23400001	23600000	713292	613241	6	8	0	8	0	0
Chr02	23600001	23800000	664381	564302	4	0	0	0	0	0
Chr02	23800001	24000000	634919	544139	1	3	0	1	0	0
Chr02	24000001	24200000	553231	480327	0	1	0	0	0	0
Chr02	24200001	24400000	708379	601596	5	3	0	0	0	0
Chr02	24400001	24600000	708534	602961	2	1	0	0	0	0
Chr02	24600001	24800000	688730	585199	18	1	0	0	16	1
Chr02	24800001	25000000	612113	526808	3	5	0	2	0	0
Chr02	25000001	25200000	714472	615360	2	0	0	0	0	0
Chr02	25200001	25400000	725217	615106	0	1	0	1	0	0
Chr02	25400001	25600000	674941	569826	1	2	0	0	0	0
Chr02	25600001	25800000	632603	531195	4	3	0	3	0	0
Chr02	25800001	26000000	698212	589541	4	0	0	0	0	0
Chr02	26000001	26200000	620428	517758	49	0	0	0	46	0
Chr02	26200001	26400000	645960	549755	1	0	0	1	0	0
Chr02	26400001	26600000	518142	455022	1	0	0	0	0	0
Chr02	26600001	26800000	633575	542012	4	8	0	0	0	0
Chr02	26800001	27000000	582407	496581	7	2	0	1	0	0
Chr02	27000001	27200000	659655	563803	1	2	0	0	0	0
Chr02	27200001	27400000	642778	548633	0	2	0	0	0	0
Chr02	27400001	27600000	620493	523780	0	0	0	0	0	0
Chr02	27600001	27800000	577748	487937	8	1	0	0	0	0
Chr02	27800001	28000000	666366	552533	5	5	0	0	0	0
Chr02	28000001	28200000	650775	550189	5	2	0	0	0	0
Chr02	28200001	28400000	629935	523104	5	0	0	0	0	0
Chr02	28400001	28600000	621561	525941	2	5	0	3	0	0
Chr02	28600001	28800000	760710	650253	6	11	0	2	2	0
Chr02	28800001	29000000	717284	609123	0	2	0	0	0	0
Chr02	29000001	29200000	622576	508241	2	1	0	0	0	0
Chr02	29200001	29400000	614807	523291	2	1	0	0	0	0
Chr02	29400001	29600000	633503	552843	4	0	0	0	0	0
Chr02	29600001	29800000	544981	436551	3	21	0	2	0	0
Chr02	29800001	30000000	660096	547313	4	2	0	0	0	0
Chr02	30000001	30200000	673932	566788	1	2	0	1	0	0
Chr02	30200001	30400000	598692	480947	2	3	0	2	1	0
Chr02	30400001	30600000	679027	573578	3	2	0	1	1	0
Chr02	30600001	30800000	613063	496684	1	4	0	1	0	0
Chr02	30800001	31000000	598388	492660	2	4	0	1	0	0
Chr02	31000001	31200000	578111	470343	9	85	0	11	0	0
Chr02	31200001	31400000	658087	552276	3	0	0	0	1	0
Chr02	31400001	31600000	668877	561111	1	3	0	0	0	0
Chr02	31600001	31800000	489871	418852	7	59	0	27	0	0
Chr02	31800001	32000000	654505	550725	2	0	0	0	0	0
Chr02	32000001	32200000	622882	530178	2	1	0	1	0	0
Chr02	32200001	32400000	670918	572591	4	0	0	0	1	0
Chr02	32400001	32600000	643211	544750	3	0	0	0	0	0
Chr02	32600001	32800000	680964	574612	2	3	0	0	0	0
Chr02	32800001	33000000	618995	520854	1	0	0	0	0	0
Chr02	33000001	33200000	636829	543330	1	0	0	0	0	0
Chr02	33200001	33400000	552068	455660	1	1	0	0	0	0
Chr02	33400001	33600000	627599	529814	2	1	0	1	0	0
Chr02	33600001	33800000	546497	470900	3	3	0	2	0	0
Chr02	33800001	34000000	382891	320471	1	0	0	0	0	0
Chr02	34000001	34200000	526766	450857	0	3	0	2	0	0
Chr02	34200001	34400000	636265	539372	2	1	0	0	1	0
Chr02	34400001	34600000	555153	468375	1	7	0	7	0	0
Chr02	34600001	34800000	615521	537065	2	0	0	0	0	0
Chr02	34800001	35000000	660337	562677	4	3	0	1	0	0
Chr02	35000001	35200000	366374	301868	1	0	0	0	0	0
Chr02	35200001	35400000	846431	768525	0	2	0	1	0	0
Chr02	35400001	35600000	655635	558251	0	0	0	0	0	0
Chr02	35600001	35800000	515399	448120	2	4	0	3	0	0
Chr02	35800001	36000000	651757	550897	2	2	0	1	0	0
Chr02	36000001	36200000	638435	535371	1	1	0	0	0	0
Chr02	36200001	36400000	594024	500160	2	2	0	0	0	1
Chr02	36400001	36600000	670924	574142	0	2	0	2	0	0
Chr02	36600001	36800000	650779	549841	0	1	0	0	0	0
Chr02	36800001	37000000	634892	541158	0	0	0	0	0	0
Chr02	37000001	37200000	677398	572842	0	0	0	0	0	0
Chr02	37200001	37400000	643114	540997	4	1	0	0	2	1
Chr02	37400001	37600000	585434	497345	2	1	0	0	0	0
Chr02	37600001	37800000	657676	555875	1	2	0	2	0	0
Chr02	37800001	38000000	581115	498449	1	2	0	0	0	0
Chr02	38000001	38200000	590873	500978	2	0	0	0	0	0
Chr02	38200001	38400000	577517	483673	2	0	0	0	0	0
Chr02	38400001	38600000	612789	522262	3	0	0	0	0	0
Chr02	38600001	38800000	581691	499893	1	1	0	0	0	0
Chr02	38800001	39000000	588322	503550	2	0	0	0	0	0
Chr02	39000001	39200000	679300	581835	0	3	0	0	0	0
Chr02	39200001	39400000	583801	491569	4	0	0	0	0	0
Chr02	39400001	39600000	646459	548637	2	0	0	0	0	0
Chr02	39600001	39800000	668150	565696	6	30	0	11	0	0
Chr02	39800001	40000000	667185	565856	6	13	0	0	0	0
Chr02	40000001	40200000	596339	503736	1	0	0	0	0	0
Chr02	40200001	40400000	645048	542026	2	4	0	0	0	0
Chr02	40400001	40600000	600785	514551	3	2	0	0	0	0
Chr02	40600001	40800000	677809	579356	3	0	0	0	0	0
Chr02	40800001	41000000	632799	533718	11	64	0	64	0	0
Chr02	41000001	41200000	598922	511639	4	2	0	0	0	0
Chr02	41200001	41400000	626517	528963	1	0	0	0	0	0
Chr02	41400001	41600000	626664	527781	6	6	0	3	0	0
Chr02	41600001	41800000	498602	425921	0	0	0	0	0	0
Chr02	41800001	42000000	397924	340968	1	0	0	0	0	0
Chr02	42000001	42200000	636407	539318	0	0	0	0	0	0
Chr02	42200001	42400000	670100	568186	2	2	0	0	0	0
Chr02	42400001	42600000	664305	558782	2	1	0	0	0	0
Chr02	42600001	42800000	639820	540669	2	1	0	0	0	0
Chr02	42800001	43000000	666858	562109	3	1	0	0	0	0
Chr02	43000001	43200000	670763	567977	1	0	0	0	0	0
Chr02	43200001	43400000	632374	538403	0	0	0	0	0	0
Chr02	43400001	43600000	686870	582590	3	1	0	1	0	0
Chr02	43600001	43800000	657305	556845	1	1	0	0	0	0
Chr02	43800001	44000000	633732	536875	2	3	0	0	0	0
Chr02	44000001	44200000	649873	549997	2	1	0	0	0	0
Chr02	44200001	44400000	637868	535979	0	2	0	0	0	0
Chr02	44400001	44600000	655468	551474	0	0	0	1	0	0
Chr02	44600001	44800000	639125	539455	0	2	0	0	0	0
Chr02	44800001	45000000	616050	521615	0	1	0	0	0	0
Chr02	45000001	45200000	624858	528809	1	9	0	3	0	0
Chr02	45200001	45400000	678319	576396	5	1	0	0	0	0
Chr02	45400001	45600000	684952	579856	2	3	0	0	0	0
Chr02	45600001	45800000	679935	576738	1	4	0	0	0	0
Chr02	45800001	46000000	687376	585123	3	3	0	0	0	0
Chr02	46000001	46102915	247760	211613	2	2	0	2	0	0
Chr03	1	200000	99410	78513	0	0	0	0	0	0
Chr03	200001	400000	549080	467100	0	0	0	0	0	0
Chr03	400001	600000	660688	563292	0	0	0	0	0	0
Chr03	600001	800000	590410	501869	0	3	0	1	0	0
Chr03	800001	1000000	536335	456365	2	0	0	0	0	0
Chr03	1000001	1200000	412011	350670	0	0	0	0	0	0
Chr03	1200001	1400000	490654	415877	4	2	0	1	0	0
Chr03	1400001	1600000	170031	148055	58	302	0	20	0	0
Chr03	1600001	1800000	431249	361920	1	1	0	0	0	0
Chr03	1800001	2000000	627730	531779	1	0	0	0	0	0
Chr03	2000001	2200000	583382	494033	6	6	0	0	0	0
Chr03	2200001	2400000	573554	485898	6	1	0	0	0	0
Chr03	2400001	2600000	663429	559500	1	0	0	0	0	0
Chr03	2600001	2800000	563828	477696	0	2	0	0	0	0
Chr03	2800001	3000000	655035	556590	3	4	0	1	0	0
Chr03	3000001	3200000	569931	483292	1	2	0	1	0	0
Chr03	3200001	3400000	636706	540497	3	0	0	0	0	0
Chr03	3400001	3600000	683424	577902	2	2	0	0	0	0
Chr03	3600001	3800000	614739	527080	2	2	0	0	0	0
Chr03	3800001	4000000	662879	560749	1	0	0	0	0	0
Chr03	4000001	4200000	517618	435445	2	9	0	0	0	9
Chr03	4200001	4400000	652306	549533	21	75	1	48	3	0
Chr03	4400001	4600000	476348	407374	11	45	0	43	0	0
Chr03	4600001	4800000	315483	269182	2	3	0	0	0	0
Chr03	4800001	5000000	314161	265344	0	3	0	0	0	0
Chr03	5000001	5200000	548685	459746	1	1	0	0	0	0
Chr03	5200001	5400000	671475	574917	3	1	0	1	0	0
Chr03	5400001	5600000	501386	425694	1	5	0	4	0	0
Chr03	5600001	5800000	572121	487150	4	3	0	0	0	0
Chr03	5800001	6000000	448520	386805	0	1	0	0	0	1
Chr03	6000001	6200000	537975	454233	2	2	0	1	0	0
Chr03	6200001	6400000	484152	414256	3	2	0	2	1	0
Chr03	6400001	6600000	598224	507381	3	1	0	0	0	0
Chr03	6600001	6800000	591088	492016	15	107	0	7	0	0
Chr03	6800001	7000000	554076	460803	0	0	0	0	0	0
Chr03	7000001	7200000	572757	487027	0	0	0	0	0	0
Chr03	7200001	7400000	498924	429374	2	0	0	0	0	0
Chr03	7400001	7600000	664145	556385	1	2	0	2	0	0
Chr03	7600001	7800000	683597	578425	7	9	0	0	0	0
Chr03	7800001	8000000	632371	534383	0	0	0	0	0	0
Chr03	8000001	8200000	553032	453316	3	1	0	0	0	0
Chr03	8200001	8400000	556656	454259	1	2	0	1	0	0
Chr03	8400001	8600000	565669	475131	4	1	0	0	0	0
Chr03	8600001	8800000	512847	442255	2	2	0	0	0	0
Chr03	8800001	9000000	602001	509477	4	3	0	0	0	0
Chr03	9000001	9200000	579733	482716	1	3	0	1	0	0
Chr03	9200001	9400000	530829	436750	0	1	0	2	0	0
Chr03	9400001	9600000	629524	520535	4	4	0	2	0	0
Chr03	9600001	9800000	649396	539389	1	1	0	0	0	0
Chr03	9800001	10000000	694625	588700	0	0	0	0	0	0
Chr03	10000001	10200000	618787	518703	2	15	0	0	0	0
Chr03	10200001	10400000	611922	509999	4	6	0	5	0	0
Chr03	10400001	10600000	656975	552984	1	0	0	0	0	0
Chr03	10600001	10800000	647426	544266	0	3	0	2	0	0
Chr03	10800001	11000000	609633	517725	3	1	0	0	2	0
Chr03	11000001	11200000	1421993	1062393	0	0	0	0	0	0
Chr03	11200001	11400000	438731	359276	0	0	0	0	0	0
Chr03	11400001	11600000	565089	480792	0	0	0	0	0	0
Chr03	11600001	11800000	423777	360958	1	0	0	0	0	0
Chr03	11800001	12000000	292589	237819	0	1	0	0	0	0
Chr03	12000001	12200000	244465	195685	0	0	0	0	0	0
Chr03	12200001	12400000	372021	311903	3	3	0	0	1	0
Chr03	12400001	12600000	523034	433937	9	39	0	36	0	0
Chr03	12600001	12800000	629400	529654	0	2	0	0	0	0
Chr03	12800001	13000000	585198	494350	1	0	0	0	0	0
Chr03	13000001	13200000	504632	421660	0	0	0	0	0	0
Chr03	13200001	13400000	400096	334508	2	1	0	0	1	0
Chr03	13400001	13600000	430736	349300	0	14	0	9	0	0
Chr03	13600001	13800000	505354	417525	2	0	0	0	0	0
Chr03	13800001	14000000	336572	277635	1	0	0	0	0	0
Chr03	14000001	14200000	365870	318209	1	0	0	0	0	0
Chr03	14200001	14400000	630487	539018	6	22	0	0	0	22
Chr03	14400001	14600000	496941	412363	0	0	0	0	0	0
Chr03	14600001	14800000	437872	357964	6	10	1	1	0	0
Chr03	14800001	15000000	454354	382084	0	0	0	0	0	0
Chr03	15000001	15200000	310228	258065	0	0	0	0	0	0
Chr03	15200001	15400000	558305	474702	15	76	0	41	0	0
Chr03	15400001	15600000	452357	371012	1	1	0	0	1	0
Chr03	15600001	15800000	440841	367154	0	0	0	0	0	0
Chr03	15800001	16000000	387383	309024	1	0	0	0	0	0
Chr03	16000001	16200000	357846	299482	1	0	1	0	0	0
Chr03	16200001	16400000	555264	477860	0	2	0	2	0	0
Chr03	16400001	16600000	589317	503846	1	2	0	0	1	0
Chr03	16600001	16800000	497202	415285	0	3	0	0	0	3
Chr03	16800001	17000000	459544	381606	2	2	0	0	0	0
Chr03	17000001	17200000	563054	476936	0	1	0	0	0	0
Chr03	17200001	17400000	540954	454093	1	2	0	0	0	0
Chr03	17400001	17600000	564033	477927	1	0	0	0	0	0
Chr03	17600001	17800000	542449	445265	3	24	0	24	0	0
Chr03	17800001	18000000	550321	455008	2	1	0	0	0	0
Chr03	18000001	18200000	506900	423171	2	0	0	0	0	0
Chr03	18200001	18400000	522384	450520	3	4	0	0	0	4
Chr03	18400001	18600000	382608	307070	0	3	0	0	0	0
Chr03	18600001	18800000	475451	382334	0	0	0	0	0	0
Chr03	18800001	19000000	383524	314019	0	0	0	0	0	0
Chr03	19000001	19200000	508628	433653	0	0	0	0	0	0
Chr03	19200001	19400000	444404	388309	2	3	0	0	0	0
Chr03	19400001	19600000	407832	344054	1	3	0	1	0	0
Chr03	19600001	19800000	294256	240086	18	120	0	1	1	0
Chr03	19800001	20000000	343973	267581	0	0	0	0	0	0
Chr03	20000001	20200000	533835	443898	4	4	0	1	0	0
Chr03	20200001	20400000	709486	612630	1	2	0	1	0	0
Chr03	20400001	20600000	687364	587404	0	0	0	0	0	0
Chr03	20600001	20800000	642456	557195	2	0	0	0	0	0
Chr03	20800001	21000000	608096	513519	2	0	0	0	0	0
Chr03	21000001	21200000	709816	602031	0	0	0	0	0	0
Chr03	21200001	21400000	664293	575879	2	1	0	0	0	0
Chr03	21400001	21600000	627078	547548	30	296	0	0	0	0
Chr03	21600001	21800000	605631	535606	0	1	0	0	0	0
Chr03	21800001	22000000	688086	593729	1	4	0	1	0	0
Chr03	22000001	22200000	666325	583672	0	2	0	0	0	0
Chr03	22200001	22400000	653596	567850	1	0	0	0	1	0
Chr03	22400001	22600000	606572	525098	3	11	0	0	0	0
Chr03	22600001	22800000	745330	637783	1	0	0	0	0	0
Chr03	22800001	23000000	707881	605037	2	0	0	0	0	0
Chr03	23000001	23200000	642250	560166	0	0	0	0	0	0
Chr03	23200001	23400000	718671	614546	0	2	0	1	0	0
Chr03	23400001	23600000	674772	586579	18	116	0	2	0	0
Chr03	23600001	23800000	505205	427162	0	0	0	0	0	0
Chr03	23800001	24000000	449975	362077	0	2	0	1	0	0
Chr03	24000001	24200000	662459	562145	0	1	0	0	0	0
Chr03	24200001	24400000	573548	483959	2	2	0	0	0	0
Chr03	24400001	24600000	509083	424795	1	0	0	0	0	0
Chr03	24600001	24800000	565242	474696	0	0	0	1	0	0
Chr03	24800001	25000000	419607	341885	0	1	0	0	0	0
Chr03	25000001	25200000	445055	363208	7	36	0	35	0	0
Chr03	25200001	25400000	340060	280432	0	0	0	0	0	0
Chr03	25400001	25600000	567320	488408	0	0	0	0	0	0
Chr03	25600001	25800000	609802	525144	5	2	0	1	0	1
Chr03	25800001	26000000	669774	558423	5	1	0	0	3	0
Chr03	26000001	26200000	654985	560061	2	1	0	1	0	0
Chr03	26200001	26400000	629783	536431	2	2	0	1	0	0
Chr03	26400001	26600000	665883	565452	4	23	0	2	0	0
Chr03	26600001	26800000	645313	549205	1	1	0	0	0	0
Chr03	26800001	27000000	709926	602705	11	0	0	0	9	0
Chr03	27000001	27200000	667702	565281	2	1	0	1	0	0
Chr03	27200001	27400000	645723	561500	3	1	0	0	2	0
Chr03	27400001	27600000	669068	572422	2	0	0	0	0	0
Chr03	27600001	27800000	629325	535705	2	2	0	3	0	0
Chr03	27800001	28000000	622876	532141	2	7	0	1	0	0
Chr03	28000001	28200000	693890	593331	0	0	0	0	0	0
Chr03	28200001	28400000	696567	592562	0	0	0	0	0	0
Chr03	28400001	28600000	686704	582373	4	8	0	8	0	0
Chr03	28600001	28800000	532497	453076	2	13	0	0	0	0
Chr03	28800001	29000000	580409	495797	1	2	0	0	0	0
Chr03	29000001	29200000	332615	287209	4	33	0	34	0	0
Chr03	29200001	29400000	525491	452770	5	6	0	2	0	0
Chr03	29400001	29600000	555506	454624	1	2	0	0	0	0
Chr03	29600001	29800000	638041	536998	5	0	0	0	0	0
Chr03	29800001	30000000	666924	561562	0	0	0	0	0	0
Chr03	30000001	30200000	642089	544708	4	40	0	39	0	0
Chr03	30200001	30400000	616374	507587	7	54	0	53	0	0
Chr03	30400001	30600000	679324	574164	6	0	0	0	4	0
Chr03	30600001	30800000	635974	535298	0	11	0	11	0	0
Chr03	30800001	31000000	435604	361879	2	7	0	0	1	5
Chr03	31000001	31200000	366864	303480	0	0	0	0	0	0
Chr03	31200001	31400000	370510	307070	1	2	0	0	0	1
Chr03	31400001	31600000	633430	543555	5	33	0	33	1	0
Chr03	31600001	31800000	558707	461471	0	0	0	0	0	0
Chr03	31800001	32000000	421517	356895	1	0	0	0	0	0
Chr03	32000001	32200000	596425	501733	3	3	0	0	0	0
Chr03	32200001	32400000	466687	398953	3	1	0	1	0	0
Chr03	32400001	32600000	522358	441878	2	5	0	0	0	0
Chr03	32600001	32800000	452244	376573	3	3	0	2	0	0
Chr03	32800001	33000000	626092	523876	2	1	0	0	0	0
Chr03	33000001	33200000	503342	425711	4	1	0	1	1	0
Chr03	33200001	33400000	435526	372433	3	0	0	0	0	0
Chr03	33400001	33600000	510865	432887	0	2	0	0	0	0
Chr03	33600001	33800000	390464	342250	4	2	0	0	1	0
Chr03	33800001	34000000	552356	470795	4	3	0	0	0	2
Chr03	34000001	34200000	272247	233975	1	0	0	0	0	0
Chr03	34200001	34400000	412980	352218	1	1	0	0	0	0
Chr03	34400001	34600000	653815	559238	1	1	0	1	0	0
Chr03	34600001	34800000	578290	489889	5	9	0	3	0	0
Chr03	34800001	35000000	593999	499847	2	3	0	1	0	0
Chr03	35000001	35200000	450061	381703	3	0	0	0	0	0
Chr03	35200001	35400000	609775	511575	3	1	0	0	0	0
Chr03	35400001	35600000	666523	562230	2	2	0	0	0	0
Chr03	35600001	35800000	642315	551830	1	1	0	0	0	0
Chr03	35800001	36000000	586795	491804	3	2	0	3	0	0
Chr03	36000001	36200000	621221	522587	5	0	0	0	0	0
Chr03	36200001	36400000	658528	556670	9	1	0	1	5	0
Chr03	36400001	36600000	602519	515576	0	0	0	0	0	0
Chr03	36600001	36800000	651897	544230	12	48	0	36	0	0
Chr03	36800001	37000000	567507	465995	1	7	0	0	0	0
Chr03	37000001	37200000	629379	517085	0	0	0	0	0	0
Chr03	37200001	37400000	629049	533169	3	1	0	0	0	0
Chr03	37400001	37600000	604888	512494	3	4	0	2	0	0
Chr03	37600001	37800000	651992	556161	4	6	0	0	0	0
Chr03	37800001	38000000	625666	514566	1	2	0	0	1	0
Chr03	38000001	38200000	625706	520749	9	47	0	9	0	0
Chr03	38200001	38400000	595196	494388	2	7	0	0	0	0
Chr03	38400001	38600000	381170	286202	1	0	0	0	0	0
Chr03	38600001	38800000	329717	275978	4	0	0	0	0	0
Chr03	38800001	39000000	528600	436986	81	400	0	122	0	0
Chr03	39000001	39200000	511341	406630	2	1	0	0	0	0
Chr03	39200001	39400000	511454	426133	2	5	0	0	1	0
Chr03	39400001	39600000	554957	463981	0	1	0	0	0	0
Chr03	39600001	39800000	685392	567175	3	2	0	2	1	0
Chr03	39800001	40000000	685264	573813	0	0	0	0	0	0
Chr03	40000001	40200000	656174	552870	0	2	0	0	0	0
Chr03	40200001	40400000	640424	537591	1	0	0	0	0	0
Chr03	40400001	40600000	671129	562881	10	31	0	10	0	0
Chr03	40600001	40800000	697291	583821	2	0	0	0	0	0
Chr03	40800001	41000000	612332	511174	1	23	0	23	0	0
Chr03	41000001	41200000	611657	518459	0	1	0	0	0	0
Chr03	41200001	41400000	601317	502482	5	16	0	14	0	0
Chr03	41400001	41600000	678155	565664	3	0	0	0	0	0
Chr03	41600001	41800000	624460	518789	2	6	0	5	0	0
Chr03	41800001	42000000	664384	555245	6	12	0	5	0	0
Chr03	42000001	42200000	563988	475479	0	2	0	1	0	0
Chr03	42200001	42400000	551646	469474	3	15	0	15	0	0
Chr03	42400001	42600000	586561	496238	2	4	0	0	0	0
Chr03	42600001	42800000	566056	478643	0	4	0	2	0	0
Chr03	42800001	43000000	569614	485208	5	2	0	0	0	0
Chr03	43000001	43200000	561826	467616	26	107	0	3	0	0
Chr03	43200001	43400000	407950	331770	1	2	0	0	0	0
Chr03	43400001	43600000	699819	594384	4	5	0	4	0	0
Chr03	43600001	43800000	404007	339059	3	7	0	8	0	0
Chr03	43800001	44000000	554747	467074	3	4	0	4	0	0
Chr03	44000001	44200000	635501	536077	1	0	0	0	1	0
Chr03	44200001	44400000	658840	549312	1	1	0	1	0	0
Chr03	44400001	44600000	788268	577012	4	2	0	2	1	0
Chr03	44600001	44800000	638993	552355	5	24	0	12	0	0
Chr03	44800001	45000000	597535	480341	5	2	0	0	0	0
Chr03	45000001	45200000	537786	454707	5	0	0	0	0	0
Chr03	45200001	45400000	549831	461752	0	2	0	5	0	0
Chr03	45400001	45600000	449469	401653	0	0	0	0	0	0
Chr03	45600001	45800000	526189	440554	5	5	0	1	0	1
Chr03	45800001	46000000	591192	500064	2	0	0	0	0	0
Chr03	46000001	46200000	612851	516516	1	0	0	1	0	0
Chr03	46200001	46400000	602740	507319	2	2	0	0	0	0
Chr03	46400001	46600000	550983	468887	1	8	0	3	0	1
Chr03	46600001	46800000	606947	511140	0	0	0	0	0	0
Chr03	46800001	47000000	648662	552902	2	2	0	2	0	0
Chr03	47000001	47200000	677027	576344	3	0	0	0	0	0
Chr03	47200001	47400000	601118	512087	1	1	0	2	0	0
Chr03	47400001	47600000	597249	505533	3	3	0	0	0	0
Chr03	47600001	47800000	690218	589681	17	181	0	157	0	144
Chr03	47800001	48000000	675485	569414	1	1	0	0	0	0
Chr03	48000001	48200000	643937	526146	6	25	0	1	0	0
Chr03	48200001	48400000	622058	509686	4	3	0	0	0	0
Chr03	48400001	48600000	479714	404226	14	165	0	0	0	0
Chr03	48600001	48800000	460981	394274	1	3	0	0	0	0
Chr03	48800001	49000000	549496	427126	3	6	0	0	1	5
Chr03	49000001	49200000	668927	546447	1	3	0	3	0	0
Chr03	49200001	49400000	691189	579512	6	1	0	1	6	0
Chr03	49400001	49600000	656959	551082	33	3	0	3	26	0
Chr03	49600001	49800000	676461	555678	9	21	0	17	0	0
Chr03	49800001	50000000	636384	535336	5	1	0	0	0	0
Chr03	50000001	50200000	655060	550389	1	0	0	0	0	0
Chr03	50200001	50400000	651504	547068	0	26	0	0	0	0
Chr03	50400001	50600000	652874	538848	1	1	0	0	0	0
Chr03	50600001	50800000	594347	488239	6	1	0	0	2	0
Chr03	50800001	51000000	616412	509554	3	1	0	9	0	0
Chr03	51000001	51200000	650940	548081	0	1	0	0	0	0
Chr03	51200001	51400000	652034	551900	2	0	0	0	1	0
Chr03	51400001	51600000	622822	516778	0	1	0	0	0	0
Chr03	51600001	51800000	658509	554564	2	9	0	4	0	0
Chr03	51800001	52000000	556322	467187	2	1	0	2	0	0
Chr03	52000001	52200000	615978	523894	0	0	0	0	0	0
Chr03	52200001	52400000	683311	579364	1	21	0	0	0	0
Chr03	52400001	52600000	571943	479248	4	3	0	0	0	0
Chr03	52600001	52800000	609502	512995	1	0	0	0	0	0
Chr03	52800001	53000000	588516	490039	3	2	0	1	0	0
Chr03	53000001	53200000	676114	571335	1	2	0	0	0	0
Chr03	53200001	53400000	656997	545674	4	0	0	1	0	0
Chr03	53400001	53600000	683970	576429	1	1	0	0	0	0
Chr03	53600001	53800000	705486	600280	3	0	0	0	0	0
Chr03	53800001	54000000	650876	546677	2	0	0	0	0	0
Chr03	54000001	54200000	654855	556138	2	6	0	1	0	0
Chr03	54200001	54400000	599694	508870	0	1	0	1	0	0
Chr03	54400001	54600000	608777	518813	2	1	0	0	0	0
Chr03	54600001	54800000	406485	349852	1	6	0	1	0	0
Chr03	54800001	55000000	586707	495397	1	1	0	0	0	0
Chr03	55000001	55200000	659664	557623	35	176	0	0	0	0
Chr03	55200001	55400000	585283	503017	0	0	0	0	0	0
Chr03	55400001	55600000	577190	487714	0	2	0	2	0	0
Chr03	55600001	55800000	693257	588985	0	9	0	0	0	0
Chr03	55800001	56000000	656774	551807	3	11	0	0	0	0
Chr03	56000001	56200000	686852	578884	1	15	0	11	0	0
Chr03	56200001	56400000	663101	556780	2	2	0	1	0	0
Chr03	56400001	56600000	677142	571920	1	2	0	0	0	0
Chr03	56600001	56800000	519238	433656	1	0	0	0	0	0
Chr03	56800001	57000000	655167	545889	19	79	0	76	0	0
Chr03	57000001	57200000	680819	570096	18	103	0	0	0	0
Chr03	57200001	57400000	702852	587698	165	787	0	104	0	0
Chr03	57400001	57600000	686166	575033	71	242	0	193	0	0
Chr03	57600001	57800000	697748	587429	18	90	0	1	0	0
Chr03	57800001	58000000	637128	535204	3	8	0	1	0	0
Chr03	58000001	58200000	624034	526267	4	0	0	0	0	0
Chr03	58200001	58400000	624939	532468	9	39	0	24	0	0
Chr03	58400001	58600000	665434	565668	1	1	0	1	0	0
Chr03	58600001	58800000	628702	530645	6	11	0	0	0	0
Chr03	58800001	59000000	625234	533289	0	0	0	0	0	0
Chr03	59000001	59200000	652826	549098	2	2	0	1	0	0
Chr03	59200001	59400000	669492	558623	1	4	0	0	0	1
Chr03	59400001	59600000	685528	582533	4	1	0	0	0	0
Chr03	59600001	59800000	656132	558475	5	10	0	0	0	0
Chr03	59800001	60000000	658081	555733	4	1	0	0	0	0
Chr03	60000001	60200000	611900	523737	1	0	0	0	0	0
Chr03	60200001	60400000	643904	551052	8	43	0	0	0	0
Chr03	60400001	60600000	641101	542856	6	29	0	0	0	0
Chr03	60600001	60707570	197432	162290	28	23	0	0	0	0
Chr04	1	200000	305517	202749	7	3	0	0	0	0
Chr04	200001	400000	635056	514828	3	1	0	0	0	0
Chr04	400001	600000	661501	553137	4	2	0	0	0	0
Chr04	600001	800000	471832	356830	13	94	0	93	0	0
Chr04	800001	1000000	687175	588856	3	5	0	4	0	0
Chr04	1000001	1200000	653051	535491	1	0	0	0	0	0
Chr04	1200001	1400000	534995	443725	2	2	0	0	0	0
Chr04	1400001	1600000	479824	395416	0	0	0	0	0	0
Chr04	1600001	1800000	286744	246066	200	4	0	2	197	1
Chr04	1800001	2000000	165088	132299	2	3	0	0	0	0
Chr04	2000001	2200000	680672	589310	0	6	0	2	0	0
Chr04	2200001	2400000	679954	571979	3	10	0	3	0	0
Chr04	2400001	2600000	625973	520452	0	5	0	0	0	0
Chr04	2600001	2800000	626274	526406	2	0	0	0	0	0
Chr04	2800001	3000000	415742	343997	13	29	0	1	0	0
Chr04	3000001	3200000	416173	337806	10	43	0	15	0	0
Chr04	3200001	3400000	420424	344520	1	3	0	1	0	0
Chr04	3400001	3600000	370317	307377	0	0	0	0	0	0
Chr04	3600001	3800000	616292	514029	4	24	0	6	0	0
Chr04	3800001	4000000	530322	427112	2	1	0	1	0	0
Chr04	4000001	4200000	428588	327280	0	0	0	1	0	0
Chr04	4200001	4400000	631013	520263	0	2	0	1	0	0
Chr04	4400001	4600000	454427	364857	4	6	0	5	0	0
Chr04	4600001	4800000	563130	473853	1	0	0	0	0	0
Chr04	4800001	5000000	601385	510307	3	28	0	0	0	0
Chr04	5000001	5200000	631743	548757	2	2	0	5	0	0
Chr04	5200001	5400000	455124	390514	1	9	0	2	1	0
Chr04	5400001	5600000	275634	228175	19	85	0	27	0	0
Chr04	5600001	5800000	452941	378706	2	1	0	0	0	0
Chr04	5800001	6000000	734937	656933	1	1	0	0	1	0
Chr04	6000001	6200000	718860	611210	1	3	0	0	0	0
Chr04	6200001	6400000	632509	532636	1	0	0	0	0	0
Chr04	6400001	6600000	521303	428960	28	102	0	0	0	50
Chr04	6600001	6800000	396311	320679	0	11	0	0	0	0
Chr04	6800001	7000000	596734	499375	2	2	0	2	0	0
Chr04	7000001	7200000	581948	490934	2	1	0	0	0	0
Chr04	7200001	7400000	576997	488231	8	0	0	0	8	0
Chr04	7400001	7600000	547038	466146	4	4	0	0	0	0
Chr04	7600001	7800000	632869	533285	0	0	0	0	0	0
Chr04	7800001	8000000	541167	460219	5	1	0	0	0	0
Chr04	8000001	8200000	601549	508912	1	4	0	0	0	0
Chr04	8200001	8400000	520879	437950	14	91	0	5	0	0
Chr04	8400001	8600000	475646	398011	36	228	0	76	0	0
Chr04	8600001	8800000	624837	533162	3	2	0	1	0	0
Chr04	8800001	9000000	519401	438241	5	11	0	5	2	0
Chr04	9000001	9200000	460335	390880	2	2	0	0	0	0
Chr04	9200001	9400000	492255	429826	2	30	0	2	0	0
Chr04	9400001	9600000	585212	494188	1	1	0	2	0	0
Chr04	9600001	9800000	486847	400567	3	50	0	25	0	0
Chr04	9800001	10000000	383210	294830	9	25	0	18	0	0
Chr04	10000001	10200000	325406	246469	56	885	0	842	2	0
Chr04	10200001	10400000	406261	320538	5	11	0	10	5	0
Chr04	10400001	10600000	590744	497257	3	2	0	0	0	0
Chr04	10600001	10800000	420868	362615	2	3	0	0	0	0
Chr04	10800001	11000000	598639	506188	2	0	0	0	0	0
Chr04	11000001	11200000	543942	463566	0	0	0	0	0	0
Chr04	11200001	11400000	568667	487584	0	1	0	1	0	0
Chr04	11400001	11600000	686104	574299	11	71	0	66	0	0
Chr04	11600001	11800000	577203	495193	111	673	0	201	0	0
Chr04	11800001	12000000	545799	466218	4	29	0	29	0	0
Chr04	12000001	12200000	125911	103794	0	1	0	0	0	0
Chr04	12200001	12400000	638869	543441	2	0	0	0	0	2
Chr04	12400001	12600000	591735	498586	0	1	0	1	0	0
Chr04	12600001	12800000	432206	359663	0	2	0	0	0	0
Chr04	12800001	13000000	522856	457103	0	2	0	3	0	0
Chr04	13000001	13200000	460783	400480	0	1	0	0	0	0
Chr04	13200001	13400000	535535	459094	1	0	0	0	0	0
Chr04	13400001	13600000	641508	553748	1	2	0	0	0	2
Chr04	13600001	13800000	460970	429953	1	8	0	5	0	0
Chr04	13800001	14000000	590473	495145	4	3	0	0	2	0
Chr04	14000001	14200000	465388	365903	3	0	0	0	2	0
Chr04	14200001	14400000	318415	225482	0	1	0	0	0	0
Chr04	14400001	14600000	410296	285815	0	0	0	0	0	0
Chr04	14600001	14800000	649033	495310	0	2	0	1	0	0
Chr04	14800001	15000000	91197	65439	0	7	0	7	0	0
Chr04	15000001	15200000	205329	174769	1	10	0	10	0	0
Chr04	15200001	15400000	572307	491169	9	29	0	0	0	0
Chr04	15400001	15600000	645400	527907	1	0	0	0	0	0
Chr04	15600001	15800000	685591	587569	2	0	0	0	0	0
Chr04	15800001	16000000	496534	408067	3	14	0	1	0	0
Chr04	16000001	16200000	553452	463936	0	0	0	0	0	0
Chr04	16200001	16400000	466679	401104	3	0	0	0	0	0
Chr04	16400001	16600000	418338	351827	1	1	0	1	0	0
Chr04	16600001	16800000	583625	507681	2	4	0	4	0	0
Chr04	16800001	17000000	401987	354352	0	1	0	0	0	0
Chr04	17000001	17200000	528715	458061	0	0	0	0	0	0
Chr04	17200001	17400000	528335	454366	0	0	0	0	0	0
Chr04	17400001	17600000	403543	343335	2	4	0	3	0	0
Chr04	17600001	17800000	564346	522162	0	2	0	0	0	0
Chr04	17800001	18000000	520375	477207	0	5	0	0	0	0
Chr04	18000001	18200000	373297	382444	0	0	0	0	0	0
Chr04	18200001	18400000	663809	590109	3	0	0	0	0	0
Chr04	18400001	18600000	408957	337965	10	30	0	30	0	0
Chr04	18600001	18800000	495160	399024	3	2	0	3	0	0
Chr04	18800001	19000000	503125	446352	1	2	0	1	0	0
Chr04	19000001	19200000	562169	456388	0	1	0	0	0	0
Chr04	19200001	19400000	667988	547533	2	1	0	0	0	0
Chr04	19400001	19600000	557831	443279	2	0	0	0	0	0
Chr04	19600001	19800000	480138	395998	1	1	0	0	0	1
Chr04	19800001	20000000	435610	344122	1	4	0	0	0	3
Chr04	20000001	20200000	436132	404227	0	4	0	1	0	1
Chr04	20200001	20400000	620162	546591	1	0	0	0	0	0
Chr04	20400001	20600000	662890	585137	0	0	0	0	0	0
Chr04	20600001	20800000	551070	451793	8	20	0	8	0	0
Chr04	20800001	21000000	627801	536367	1	1	0	0	0	1
Chr04	21000001	21200000	715131	611874	0	1	0	0	0	0
Chr04	21200001	21400000	550991	477202	1	1	0	4	0	0
Chr04	21400001	21600000	508260	465046	2	2	0	1	0	0
Chr04	21600001	21800000	646313	548963	0	0	0	0	0	0
Chr04	21800001	22000000	649180	549543	3	3	0	1	0	0
Chr04	22000001	22200000	679132	579347	1	0	0	0	0	0
Chr04	22200001	22400000	696061	591696	48	200	0	200	0	0
Chr04	22400001	22600000	471018	444919	7	25	0	3	0	0
Chr04	22600001	22800000	240921	237812	3	4	0	0	1	0
Chr04	22800001	23000000	141377	97380	0	0	0	0	0	0
Chr04	23000001	23200000	416962	343068	1	0	0	0	0	0
Chr04	23200001	23400000	482572	465824	0	0	0	0	0	0
Chr04	23400001	23600000	367774	373393	9	54	0	0	0	6
Chr04	23600001	23800000	473075	452404	0	0	0	0	0	0
Chr04	23800001	24000000	788114	719172	0	0	0	0	0	0
Chr04	24000001	24200000	387704	379289	0	1	0	1	0	0
Chr04	24200001	24400000	454815	415128	1	0	0	0	0	0
Chr04	24400001	24600000	582127	522234	4	12	0	11	2	0
Chr04	24600001	24800000	632903	551734	10	59	0	41	0	0
Chr04	24800001	25000000	686494	584798	0	1	0	0	0	0
Chr04	25000001	25200000	711161	626750	12	0	0	0	0	0
Chr04	25200001	25400000	364754	383833	1	1	0	0	0	0
Chr04	25400001	25600000	505409	483398	0	1	0	0	0	0
Chr04	25600001	25800000	378796	380075	4	0	0	0	0	0
Chr04	25800001	26000000	455061	436642	7	1	0	1	0	0
Chr04	26000001	26200000	499185	439432	0	2	0	0	0	0
Chr04	26200001	26400000	688620	595349	1	0	0	0	0	0
Chr04	26400001	26600000	665271	578852	0	0	0	0	0	0
Chr04	26600001	26800000	593275	519646	1	7	0	1	0	0
Chr04	26800001	27000000	654271	594426	0	1	0	0	0	0
Chr04	27000001	27200000	493222	417491	0	2	0	0	0	1
Chr04	27200001	27400000	630921	571426	2	2	0	0	1	0
Chr04	27400001	27600000	493755	420012	2	1	0	0	1	0
Chr04	27600001	27800000	543253	477178	15	74	0	60	1	0
Chr04	27800001	28000000	451052	443366	1	5	0	6	0	0
Chr04	28000001	28200000	554584	475741	1	6	0	0	0	0
Chr04	28200001	28400000	626731	531227	0	2	0	2	0	0
Chr04	28400001	28600000	386691	357553	0	2	0	0	0	5
Chr04	28600001	28800000	263075	254493	0	1	0	0	0	0
Chr04	28800001	29000000	678737	513505	1	2	0	0	0	0
Chr04	29000001	29200000	474867	441143	0	1	0	0	0	1
Chr04	29200001	29400000	417569	414754	0	1	0	0	0	0
Chr04	29400001	29600000	594836	524271	0	1	0	0	0	0
Chr04	29600001	29800000	1493184	1169754	17	7	0	1	8	0
Chr04	29800001	30000000	1284827	1327712	4	10	0	0	0	0
Chr04	30000001	30200000	2538410	2403977	49	11	0	0	13	0
Chr04	30200001	30400000	509497	443732	0	0	0	0	0	0
Chr04	30400001	30600000	625262	539631	1	0	0	0	0	0
Chr04	30600001	30800000	611341	538536	0	0	0	0	0	0
Chr04	30800001	31000000	659320	573686	0	1	0	0	0	0
Chr04	31000001	31200000	550485	485906	0	0	0	0	0	0
Chr04	31200001	31400000	581893	515195	3	2	0	0	0	0
Chr04	31400001	31600000	691360	600986	0	0	0	0	0	0
Chr04	31600001	31800000	722785	620324	1	3	0	0	0	1
Chr04	31800001	32000000	692789	597400	5	0	0	0	4	0
Chr04	32000001	32200000	611675	540565	4	0	0	0	0	0
Chr04	32200001	32400000	618596	542786	1	3	0	0	0	0
Chr04	32400001	32600000	663240	578750	0	0	0	0	0	0
Chr04	32600001	32800000	643105	558456	3	3	0	0	0	0
Chr04	32800001	33000000	437494	438481	1	1	0	1	0	0
Chr04	33000001	33200000	212046	189905	0	0	0	0	0	0
Chr04	33200001	33400000	634341	554057	7	1	0	0	0	0
Chr04	33400001	33600000	717698	628213	2	1	0	0	0	0
Chr04	33600001	33800000	684022	588477	2	4	0	0	0	0
Chr04	33800001	34000000	535069	504428	4	1	0	1	0	0
Chr04	34000001	34200000	630758	548417	1	0	0	0	1	0
Chr04	34200001	34400000	587883	514677	0	0	0	0	0	0
Chr04	34400001	34600000	500642	453378	1	0	0	0	0	0
Chr04	34600001	34800000	662773	567487	1	2	0	0	0	0
Chr04	34800001	35000000	477534	438098	0	1	0	0	0	0
Chr04	35000001	35200000	507886	486431	1	8	0	0	0	0
Chr04	35200001	35400000	475960	448803	2	1	0	0	0	0
Chr04	35400001	35600000	552753	469215	0	2	0	0	0	1
Chr04	35600001	35800000	574172	484680	1	1	0	0	0	0
Chr04	35800001	36000000	542257	492748	19	119	0	98	0	0
Chr04	36000001	36200000	534116	457080	5	4	0	3	0	0
Chr04	36200001	36400000	522203	485137	1	1	0	0	0	0
Chr04	36400001	36600000	467525	422226	2	1	0	0	1	0
Chr04	36600001	36800000	659727	569276	1	0	0	0	0	0
Chr04	36800001	37000000	656301	563147	0	0	0	1	0	0
Chr04	37000001	37200000	618444	526848	56	246	0	75	0	0
Chr04	37200001	37400000	697921	591059	3	2	0	0	1	0
Chr04	37400001	37600000	578118	522160	0	0	0	0	0	0
Chr04	37600001	37800000	618597	532622	0	0	0	0	0	0
Chr04	37800001	38000000	594489	524929	0	0	0	0	0	0
Chr04	38000001	38200000	587647	531679	1	1	0	0	0	0
Chr04	38200001	38400000	603122	521480	0	0	0	0	0	0
Chr04	38400001	38600000	613768	522755	1	1	0	0	0	1
Chr04	38600001	38800000	575047	509266	21	100	0	3	0	97
Chr04	38800001	39000000	751722	620957	1	0	0	0	0	0
Chr04	39000001	39200000	653140	558562	0	6	0	2	0	0
Chr04	39200001	39400000	652127	568217	2	6	0	7	0	0
Chr04	39400001	39600000	701291	573150	7	1	0	0	6	0
Chr04	39600001	39800000	603126	544039	2	0	0	0	0	0
Chr04	39800001	40000000	657062	581647	2	4	0	0	0	0
Chr04	40000001	40200000	641007	559048	1	1	0	1	0	0
Chr04	40200001	40400000	600143	521640	0	0	0	0	0	0
Chr04	40400001	40600000	500121	462740	0	2	0	1	0	0
Chr04	40600001	40800000	646555	562404	0	1	0	0	0	0
Chr04	40800001	41000000	674731	582887	19	99	0	1	0	99
Chr04	41000001	41200000	518402	434723	1	3	0	0	0	0
Chr04	41200001	41400000	642007	552983	6	2	0	0	4	2
Chr04	41400001	41600000	569060	473363	4	2	0	0	0	0
Chr04	41600001	41800000	485112	383578	2	0	0	0	0	0
Chr04	41800001	42000000	638722	561248	0	0	0	0	0	0
Chr04	42000001	42200000	667144	565861	0	0	0	11	0	0
Chr04	42200001	42400000	648626	551835	3	2	0	1	0	0
Chr04	42400001	42600000	654435	562420	0	3	0	0	0	1
Chr04	42600001	42800000	599811	512124	3	0	0	0	0	0
Chr04	42800001	43000000	604945	515950	1	0	0	0	0	0
Chr04	43000001	43200000	625120	532908	2	3	0	1	0	0
Chr04	43200001	43400000	562581	489314	2	0	0	0	0	0
Chr04	43400001	43600000	548464	478716	2	2	0	1	0	0
Chr04	43600001	43800000	387465	317315	0	0	0	0	0	0
Chr04	43800001	44000000	699960	604353	0	2	0	1	0	0
Chr04	44000001	44200000	447091	374181	1	3	0	1	0	0
Chr04	44200001	44400000	335774	275542	0	0	0	1	0	0
Chr04	44400001	44600000	612769	525382	3	13	0	0	0	13
Chr04	44600001	44800000	572966	492830	3	1	0	0	0	0
Chr04	44800001	45000000	469970	401508	18	103	0	105	0	0
Chr04	45000001	45200000	660219	558989	4	0	0	0	0	0
Chr04	45200001	45400000	559714	456748	0	9	0	9	0	1
Chr04	45400001	45600000	431041	367484	0	4	0	4	0	0
Chr04	45600001	45800000	670847	580086	5	33	0	1	0	0
Chr04	45800001	46000000	509473	435495	24	105	0	0	0	106
Chr04	46000001	46200000	575689	497461	2	1	0	1	0	0
Chr04	46200001	46400000	508832	447042	3	7	0	0	0	1
Chr04	46400001	46600000	347305	301914	0	7	0	6	0	0
Chr04	46600001	46800000	360545	321954	0	2	0	0	0	0
Chr04	46800001	47000000	514093	439589	0	0	0	0	0	0
Chr04	47000001	47200000	572623	485125	19	0	0	0	0	91
Chr04	47200001	47400000	660515	575517	1	1	0	0	0	0
Chr04	47400001	47600000	543441	500925	1	4	0	3	0	0
Chr04	47600001	47800000	685710	593443	1	1	0	0	0	0
Chr04	47800001	48000000	663847	574876	1	3	0	0	0	0
Chr04	48000001	48200000	678322	593062	2	6	0	1	0	0
Chr04	48200001	48400000	457883	458409	4	4	0	1	0	1
Chr04	48400001	48600000	568615	503306	6	31	0	20	0	0
Chr04	48600001	48800000	429452	345766	36	121	0	1	0	93
Chr04	48800001	49000000	681070	569743	3	1	0	0	0	0
Chr04	49000001	49200000	548484	486018	0	4	0	2	0	0
Chr04	49200001	49400000	570422	495890	5	5	0	1	0	0
Chr04	49400001	49600000	640878	557749	13	53	0	4	0	0
Chr04	49600001	49800000	579982	501048	24	1	0	2	0	92
Chr04	49800001	50000000	654288	553790	5	2	0	2	1	0
Chr04	50000001	50200000	424031	372609	1	18	0	1	0	0
Chr04	50200001	50400000	389840	332652	1	0	0	0	0	0
Chr04	50400001	50600000	360466	315193	0	0	0	0	0	0
Chr04	50600001	50800000	589961	509875	1	0	0	0	0	0
Chr04	50800001	51000000	614341	516057	1	2	0	1	0	0
Chr04	51000001	51200000	556003	474684	26	126	0	0	0	0
Chr04	51200001	51400000	443800	393714	1	0	0	0	0	0
Chr04	51400001	51600000	379711	371122	2	36	0	26	0	3
Chr04	51600001	51800000	352489	331739	10	11	0	1	0	9
Chr04	51800001	52000000	510401	457428	2	2	0	3	1	0
Chr04	52000001	52200000	529175	451004	2	1	0	0	0	0
Chr04	52200001	52400000	562098	490270	2	20	0	19	0	0
Chr04	52400001	52600000	495271	437240	1	1	0	0	0	0
Chr04	52600001	52800000	524460	455630	1	9	0	1	0	0
Chr04	52800001	53000000	183437	193765	3	5	0	1	0	0
Chr04	53000001	53200000	222380	224559	0	5	0	5	0	0
Chr04	53200001	53400000	626508	541095	1	1	0	1	0	0
Chr04	53400001	53600000	580941	491749	2	6	0	3	0	0
Chr04	53600001	53800000	516385	495019	5	2	0	0	0	0
Chr04	53800001	54000000	634707	554673	46	302	0	251	0	0
Chr04	54000001	54200000	548088	464312	2	5	0	1	0	0
Chr04	54200001	54400000	456409	381238	1	0	0	0	0	0
Chr04	54400001	54600000	578935	507108	0	1	0	0	0	0
Chr04	54600001	54800000	396167	352655	1	2	0	1	0	0
Chr04	54800001	55000000	326268	274534	11	37	0	36	0	0
Chr04	55000001	55200000	389376	315440	10	61	0	46	0	0
Chr04	55200001	55400000	393406	338396	4	11	0	9	0	0
Chr04	55400001	55600000	535676	467103	21	113	0	47	0	0
Chr04	55600001	55800000	552118	467397	3	2	0	1	0	0
Chr04	55800001	56000000	442761	374890	2	1	0	0	0	0
Chr04	56000001	56200000	580725	515358	5	2	0	0	0	0
Chr04	56200001	56400000	589701	519332	33	11	0	6	25	0
Chr04	56400001	56600000	343662	316421	2	2	0	1	0	0
Chr04	56600001	56800000	628070	538635	3	20	0	18	0	0
Chr04	56800001	57000000	527179	472890	2	2	0	1	0	0
Chr04	57000001	57200000	657616	565806	0	0	0	0	0	0
Chr04	57200001	57400000	922473	722409	4	6	0	1	0	0
Chr04	57400001	57600000	680976	575981	5	11	0	0	1	0
Chr04	57600001	57800000	658035	561831	2	4	0	0	0	0
Chr04	57800001	58000000	583824	508136	3	2	0	2	1	0
Chr04	58000001	58200000	293585	302610	11	93	0	92	0	0
Chr04	58200001	58400000	642085	567853	4	2	0	0	0	0
Chr04	58400001	58600000	432214	426980	1	11	0	2	1	0
Chr04	58600001	58800000	623050	539619	0	3	0	1	0	1
Chr04	58800001	59000000	635776	560152	1	2	0	1	0	1
Chr04	59000001	59200000	557783	470784	2	0	0	0	0	0
Chr04	59200001	59400000	623160	528794	2	3	0	2	0	0
Chr04	59400001	59600000	631948	548305	0	4	0	1	0	1
Chr04	59600001	59800000	607852	526201	2	2	0	1	0	0
Chr04	59800001	60000000	535182	488590	3	17	0	9	0	0
Chr04	60000001	60200000	646564	566853	8	1	0	0	0	0
Chr04	60200001	60400000	630232	549308	13	23	0	22	0	0
Chr04	60400001	60600000	495610	438196	2	2	0	0	0	0
Chr04	60600001	60800000	466491	410908	98	520	0	0	0	0
Chr04	60800001	61000000	299689	242502	25	26	0	4	16	0
Chr04	61000001	61200000	573767	486201	2	4	0	3	0	0
Chr04	61200001	61400000	505375	438906	485	3074	0	2477	0	0
Chr04	61400001	61600000	568407	480203	0	4	0	1	0	0
Chr04	61600001	61800000	519544	439564	0	0	0	0	0	0
Chr04	61800001	62000000	489582	428605	1	1	0	1	0	0
Chr04	62000001	62200000	621938	533448	22	8	0	8	19	0
Chr04	62200001	62400000	662734	566209	0	0	0	0	0	0
Chr04	62400001	62600000	675827	576901	97	2	0	1	94	0
Chr04	62600001	62800000	669784	567125	4	5	0	2	0	2
Chr04	62800001	63000000	628503	530943	0	2	0	1	0	0
Chr04	63000001	63200000	622426	525698	0	2	0	0	0	0
Chr04	63200001	63400000	590596	496786	7	15	0	12	0	2
Chr04	63400001	63600000	675470	568411	3	9	0	7	0	0
Chr04	63600001	63800000	661026	558065	0	1	0	1	0	0
Chr04	63800001	64000000	613697	518169	4	2	0	0	0	0
Chr04	64000001	64200000	690234	589748	13	183	0	0	0	0
Chr04	64200001	64400000	613329	521090	1	2	0	2	0	0
Chr04	64400001	64600000	646378	548521	0	2	0	0	0	0
Chr04	64600001	64800000	636832	535258	1	3	0	1	0	0
Chr04	64800001	65000000	658430	553768	2	3	0	0	0	0
Chr04	65000001	65200000	616530	526246	0	0	0	1	0	0
Chr04	65200001	65400000	657672	558190	2	0	0	0	0	0
Chr04	65400001	65600000	601860	500611	3	15	0	6	0	0
Chr04	65600001	65800000	638570	538606	4	1	0	0	0	0
Chr04	65800001	66000000	630301	525399	2	0	0	0	0	8
Chr04	66000001	66200000	614811	514888	1	0	0	0	0	0
Chr04	66200001	66400000	681498	575550	5	8	0	8	0	0
Chr04	66400001	66600000	639954	541430	0	1	0	0	0	0
Chr04	66600001	66800000	634734	533742	3	4	0	1	0	0
Chr04	66800001	67000000	571001	484870	0	0	0	0	0	0
Chr04	67000001	67200000	645264	546705	0	2	0	0	0	0
Chr04	67200001	67400000	622026	530972	10	0	0	0	7	0
Chr04	67400001	67600000	680042	572695	0	1	0	0	0	0
Chr04	67600001	67800000	661702	559404	4824	0	0	0	4822	0
Chr04	67800001	68000000	602681	498876	3028	0	0	0	3028	0
Chr04	68000001	68200000	691014	585352	7485	2	0	1	7452	0
Chr04	68200001	68400000	495997	431027	2403	2	0	0	2402	0
Chr04	68400001	68600000	682395	582478	1012	2	0	2	1012	0
Chr04	68600001	68800000	574721	491384	0	2	0	1	0	0
Chr04	68800001	69000000	613023	516208	3934	20	0	20	3640	0
Chr04	69000001	69200000	337299	243978	3327	1104	0	870	3090	5
Chr04	69200001	69236331	39420	41370	1495	8442	0	8069	0	63
Chr05	1	200000	590081	478723	1	3	0	2	0	0
Chr05	200001	400000	685090	579492	0	18	0	10	0	0
Chr05	400001	600000	656683	557386	1	0	0	0	0	0
Chr05	600001	800000	645672	552809	33	64	0	9	0	0
Chr05	800001	1000000	519854	439652	2	2	0	0	0	0
Chr05	1000001	1200000	453139	381433	2	1	0	0	0	0
Chr05	1200001	1400000	590693	501428	0	0	0	0	0	0
Chr05	1400001	1600000	530521	458976	1	3	0	1	0	0
Chr05	1600001	1800000	613796	524317	0	1	0	1	0	0
Chr05	1800001	2000000	571173	480370	0	0	0	0	0	0
Chr05	2000001	2200000	785049	653355	3	0	0	0	0	0
Chr05	2200001	2400000	598831	505638	0	0	0	1	0	0
Chr05	2400001	2600000	500215	370087	2	1	0	1	0	0
Chr05	2600001	2800000	610057	505989	4	2	0	1	0	0
Chr05	2800001	3000000	644654	532365	8	7	0	8	0	0
Chr05	3000001	3200000	624454	520148	5	17	0	0	0	1
Chr05	3200001	3400000	695190	573409	2	0	0	0	0	0
Chr05	3400001	3600000	652746	554071	3	11	0	0	0	0
Chr05	3600001	3800000	574736	497780	4	1	0	1	1	0
Chr05	3800001	4000000	626212	531888	2	0	0	1	0	0
Chr05	4000001	4200000	628970	518700	1	3	0	1	0	0
Chr05	4200001	4400000	567012	484051	13	63	0	56	0	0
Chr05	4400001	4600000	625263	512314	107	3	0	1	104	0
Chr05	4600001	4800000	557413	487763	2	1	0	3	0	0
Chr05	4800001	5000000	551321	458189	0	1	0	1	0	0
Chr05	5000001	5200000	337168	279943	6	59	0	52	0	2
Chr05	5200001	5400000	262756	213845	27	113	0	48	1	0
Chr05	5400001	5600000	633322	537168	1	1	0	1	0	0
Chr05	5600001	5800000	482426	416427	0	3	0	1	0	0
Chr05	5800001	6000000	269037	248036	1	0	0	0	0	0
Chr05	6000001	6200000	619118	519503	1	4	0	1	0	0
Chr05	6200001	6400000	533614	456905	0	3	0	1	0	0
Chr05	6400001	6600000	554067	473164	0	1	0	0	0	0
Chr05	6600001	6800000	676174	574324	5	0	0	0	0	0
Chr05	6800001	7000000	564220	487139	2	3	0	2	1	0
Chr05	7000001	7200000	204822	179364	0	16	0	15	0	0
Chr05	7200001	7400000	591504	495081	2	4	0	0	1	0
Chr05	7400001	7600000	602447	502668	0	2	0	1	0	0
Chr05	7600001	7800000	439372	372938	2	5	0	4	0	0
Chr05	7800001	8000000	662201	558945	1	1	0	1	0	0
Chr05	8000001	8200000	613339	492354	4	1	0	1	0	0
Chr05	8200001	8400000	612971	489797	3	2	0	1	0	0
Chr05	8400001	8600000	523329	447624	1	2	0	1	0	0
Chr05	8600001	8800000	468978	399160	7	0	0	1	6	0
Chr05	8800001	9000000	612020	515509	2	0	0	0	0	0
Chr05	9000001	9200000	564053	469652	1	3	0	0	0	0
Chr05	9200001	9400000	573179	479808	2	0	0	0	0	0
Chr05	9400001	9600000	534581	452763	2	5	0	2	0	0
Chr05	9600001	9800000	470376	412671	2	4	0	2	0	0
Chr05	9800001	10000000	583999	488199	20	7	0	4	17	0
Chr05	10000001	10200000	666279	563340	1	7	0	5	0	0
Chr05	10200001	10400000	576714	484518	13	59	0	42	0	23
Chr05	10400001	10600000	608901	509299	2	2	0	0	0	0
Chr05	10600001	10800000	648524	543307	1	2	0	0	0	0
Chr05	10800001	11000000	500560	424851	3	1	0	0	0	0
Chr05	11000001	11200000	549910	466909	5	8	0	8	1	0
Chr05	11200001	11400000	645470	548146	2	4	0	3	0	0
Chr05	11400001	11600000	686726	575782	5	1	0	0	0	0
Chr05	11600001	11800000	631902	536457	1	3	0	2	0	0
Chr05	11800001	12000000	661895	565356	0	1	0	0	0	0
Chr05	12000001	12200000	514744	441925	4	1	0	0	0	0
Chr05	12200001	12400000	588307	501709	11	28	0	25	0	0
Chr05	12400001	12600000	507487	431287	2	3	0	0	0	0
Chr05	12600001	12800000	461240	391185	5	0	0	1	0	0
Chr05	12800001	13000000	547064	462603	3	3	0	0	0	0
Chr05	13000001	13200000	656771	554883	1	0	0	0	0	0
Chr05	13200001	13400000	661731	563905	32	125	0	38	1	0
Chr05	13400001	13600000	696535	597261	0	1	0	0	0	0
Chr05	13600001	13800000	515195	434736	0	2	0	0	0	0
Chr05	13800001	14000000	601226	510701	0	1	0	0	0	0
Chr05	14000001	14200000	506545	433182	0	0	0	0	0	0
Chr05	14200001	14400000	470890	398137	1	1	0	0	0	0
Chr05	14400001	14600000	586766	497056	4	29	0	27	0	0
Chr05	14600001	14800000	593955	505662	15	69	0	61	0	0
Chr05	14800001	15000000	693314	589449	4	16	0	0	0	0
Chr05	15000001	15200000	616641	527652	0	2	0	1	0	0
Chr05	15200001	15400000	625601	545643	0	0	0	0	0	0
Chr05	15400001	15600000	496831	460953	3	9	0	1	0	0
Chr05	15600001	15800000	541486	486024	1	1	0	0	0	0
Chr05	15800001	16000000	547985	485800	7	6	0	0	0	0
Chr05	16000001	16200000	674714	580761	0	1	0	1	0	0
Chr05	16200001	16400000	538054	453236	1	0	0	0	0	0
Chr05	16400001	16600000	568771	486528	1	6	0	6	0	0
Chr05	16600001	16800000	569394	483503	0	0	0	0	0	0
Chr05	16800001	17000000	614907	517453	1	0	0	0	0	0
Chr05	17000001	17200000	604204	515125	0	1	0	1	0	0
Chr05	17200001	17400000	526100	460346	9	50	0	50	0	0
Chr05	17400001	17600000	593180	504222	3	2	0	2	0	0
Chr05	17600001	17800000	583815	504336	3	2	0	2	0	0
Chr05	17800001	18000000	698954	587668	1	2	0	0	0	0
Chr05	18000001	18200000	599773	500380	1	4	0	2	0	0
Chr05	18200001	18400000	689531	576224	0	2	0	0	0	0
Chr05	18400001	18600000	496046	380381	0	1	0	0	0	0
Chr05	18600001	18800000	639466	545135	0	0	0	0	0	0
Chr05	18800001	19000000	692041	588259	1	1	0	0	0	0
Chr05	19000001	19200000	676223	567182	1	0	0	0	0	0
Chr05	19200001	19400000	697171	597148	2	1	0	0	0	0
Chr05	19400001	19600000	638492	541535	2	4	0	1	0	0
Chr05	19600001	19800000	576558	483552	0	1	0	0	0	0
Chr05	19800001	20000000	656969	540845	0	2	0	1	0	0
Chr05	20000001	20200000	533825	443755	2	0	0	0	0	0
Chr05	20200001	20400000	627332	545207	2	1	0	0	0	0
Chr05	20400001	20600000	572985	505363	6	41	0	41	0	0
Chr05	20600001	20800000	523054	479338	23	520	0	513	0	2
Chr05	20800001	21000000	550251	491441	1	2	0	1	0	0
Chr05	21000001	21200000	632224	537114	2	0	0	0	0	0
Chr05	21200001	21400000	628236	536294	1	2	0	2	0	0
Chr05	21400001	21600000	638841	542594	2	0	0	0	0	0
Chr05	21600001	21800000	611183	518699	0	3	0	1	0	0
Chr05	21800001	22000000	667476	568298	3	2	0	2	0	0
Chr05	22000001	22200000	618168	521136	3	4	0	1	1	2
Chr05	22200001	22400000	505235	403584	0	3	0	0	0	1
Chr05	22400001	22600000	635633	537212	0	0	0	0	0	0
Chr05	22600001	22800000	584348	500172	2	0	0	0	0	0
Chr05	22800001	23000000	409705	351811	0	1	0	0	0	0
Chr05	23000001	23200000	585915	492144	0	2	0	0	0	0
Chr05	23200001	23400000	611261	534017	0	3	0	0	0	0
Chr05	23400001	23600000	665198	560460	0	1	0	0	0	0
Chr05	23600001	23800000	658304	556082	0	4	0	0	0	0
Chr05	23800001	24000000	587431	487649	1	0	0	0	0	0
Chr05	24000001	24200000	629283	525152	0	0	0	0	0	0
Chr05	24200001	24400000	298286	210465	0	2	0	1	0	0
Chr05	24400001	24600000	654666	545306	0	0	0	0	0	0
Chr05	24600001	24800000	554932	448313	2	2	0	1	0	0
Chr05	24800001	25000000	608289	504958	0	0	0	0	0	0
Chr05	25000001	25200000	633139	531297	4	6	0	0	0	5
Chr05	25200001	25400000	572038	487924	0	1	0	0	0	0
Chr05	25400001	25600000	625902	514589	0	1	0	1	0	0
Chr05	25600001	25800000	575358	483363	1	0	0	0	0	0
Chr05	25800001	26000000	619181	526274	5	3	0	0	0	2
Chr05	26000001	26200000	593558	498996	1	1	0	0	0	0
Chr05	26200001	26400000	440570	368996	1	4	0	0	0	0
Chr05	26400001	26600000	472422	388807	0	1	0	0	0	0
Chr05	26600001	26800000	569809	474176	2	6	0	0	0	0
Chr05	26800001	27000000	639089	539766	4	1	0	0	0	0
Chr05	27000001	27200000	177889	147808	0	0	0	0	0	0
Chr05	27200001	27400000	712757	552016	1	3	0	0	0	0
Chr05	27400001	27600000	338335	304337	0	2	0	0	0	0
Chr05	27600001	27800000	364802	351299	1	0	0	0	0	0
Chr05	27800001	28000000	561657	454374	3	6	0	0	1	0
Chr05	28000001	28200000	349113	277565	4	1	0	0	0	0
Chr05	28200001	28400000	455664	366711	2	2	0	0	0	0
Chr05	28400001	28600000	578926	486984	1	0	0	0	0	0
Chr05	28600001	28800000	604128	511106	0	0	0	0	0	0
Chr05	28800001	29000000	549192	460840	3	1	0	0	0	0
Chr05	29000001	29200000	621283	524197	1	3	0	0	1	2
Chr05	29200001	29400000	865072	752823	10	12	0	0	0	12
Chr05	29400001	29600000	624368	524247	3	1	0	0	0	0
Chr05	29600001	29800000	366235	314375	3	1	0	0	1	0
Chr05	29800001	30000000	397940	328173	1	0	0	0	0	0
Chr05	30000001	30200000	500166	443033	0	0	0	0	0	0
Chr05	30200001	30400000	565414	475169	2	0	0	0	2	0
Chr05	30400001	30600000	654170	564658	1	2	0	1	0	0
Chr05	30600001	30800000	630893	535458	3	2	0	0	2	0
Chr05	30800001	31000000	688566	581310	3	2	0	2	1	0
Chr05	31000001	31200000	651651	549694	4	1	0	0	0	0
Chr05	31200001	31400000	647349	551565	0	0	0	0	0	0
Chr05	31400001	31600000	491709	413798	0	0	0	0	0	0
Chr05	31600001	31800000	422762	329345	0	0	0	0	0	0
Chr05	31800001	32000000	550013	422582	2	9	0	7	1	0
Chr05	32000001	32200000	612866	523151	5	9	0	4	0	0
Chr05	32200001	32400000	710589	614627	6	57	0	25	0	0
Chr05	32400001	32600000	660524	561846	1	1	0	1	0	0
Chr05	32600001	32800000	618321	518909	3	0	0	0	0	0
Chr05	32800001	33000000	587071	486409	0	4	0	5	0	0
Chr05	33000001	33200000	647274	550383	12	36	0	37	0	0
Chr05	33200001	33400000	681301	570933	2	1	0	0	0	0
Chr05	33400001	33600000	656971	555495	1	1	0	0	0	0
Chr05	33600001	33800000	673711	564122	36	108	0	85	0	0
Chr05	33800001	34000000	614190	519892	0	0	0	0	0	0
Chr05	34000001	34200000	643638	548212	1	0	0	0	0	0
Chr05	34200001	34400000	358429	306933	2	0	0	0	2	0
Chr05	34400001	34600000	345063	292309	1	0	0	0	0	0
Chr05	34600001	34800000	693757	584599	4	0	0	0	0	0
Chr05	34800001	35000000	654014	539318	1	0	0	0	0	0
Chr05	35000001	35200000	649397	544211	0	0	0	0	0	0
Chr05	35200001	35400000	705126	598197	179	1104	0	590	0	0
Chr05	35400001	35600000	728953	627238	1	3	0	4	0	0
Chr05	35600001	35800000	626425	521758	0	0	0	0	0	0
Chr05	35800001	36000000	652513	554690	2	0	0	0	0	0
Chr05	36000001	36200000	667540	562444	1	1	0	0	0	0
Chr05	36200001	36400000	529050	437519	0	1	0	0	0	0
Chr05	36400001	36600000	573722	484055	6	3	0	0	0	0
Chr05	36600001	36800000	656451	558405	3	0	0	0	0	0
Chr05	36800001	37000000	534139	450962	0	2	0	0	0	0
Chr05	37000001	37200000	511631	434098	2	1	0	1	0	0
Chr05	37200001	37400000	583069	485116	3	20	0	0	0	0
Chr05	37400001	37600000	679859	578603	13	77	0	63	0	0
Chr05	37600001	37800000	692669	587525	0	1	0	1	0	0
Chr05	37800001	38000000	701210	592799	2	4	0	3	0	0
Chr05	38000001	38200000	654454	549835	1	1	0	1	1	0
Chr05	38200001	38400000	654736	556491	5	2	0	1	0	0
Chr05	38400001	38600000	637106	545632	3	1	0	1	0	0
Chr05	38600001	38800000	387125	286901	3	0	0	0	1	0
Chr05	38800001	39000000	434210	325652	4	5	0	4	0	0
Chr05	39000001	39200000	664712	562598	4	3	0	0	0	0
Chr05	39200001	39400000	416514	346385	0	0	0	0	0	0
Chr05	39400001	39600000	810613	709133	2	1	0	0	0	1
Chr05	39600001	39800000	681271	578316	1	0	0	1	0	0
Chr05	39800001	40000000	662482	562544	0	7	0	2	0	2
Chr05	40000001	40200000	659694	556502	7	14	0	1	0	0
Chr05	40200001	40400000	683189	583931	1	2	0	2	0	0
Chr05	40400001	40600000	624580	531776	0	6	0	1	0	0
Chr05	40600001	40800000	459986	418838	3	13	0	3	0	0
Chr05	40800001	41000000	333581	328050	0	3	0	2	0	0
Chr05	41000001	41200000	363820	326420	0	1	0	0	0	0
Chr05	41200001	41400000	681482	581403	2	0	0	0	0	0
Chr05	41400001	41600000	689630	584919	2	0	0	0	0	0
Chr05	41600001	41800000	392450	322142	1	0	0	0	0	0
Chr05	41800001	42000000	299125	243350	6	11	0	0	0	0
Chr05	42000001	42200000	553330	451050	4	14	0	1	0	0
Chr05	42200001	42400000	665516	573979	0	1	0	0	0	0
Chr05	42400001	42600000	214847	229469	1	0	0	0	0	0
Chr05	42600001	42800000	722775	611529	4	3	0	2	0	0
Chr05	42800001	43000000	619406	531592	3	2	0	1	0	1
Chr05	43000001	43200000	438410	353812	0	1	0	0	0	0
Chr05	43200001	43400000	435987	331061	1	1	0	1	0	0
Chr05	43400001	43600000	464592	369558	4	1	0	7	0	0
Chr05	43600001	43800000	624149	522561	2	0	0	0	0	0
Chr05	43800001	44000000	506400	414087	2	11	0	1	0	0
Chr05	44000001	44200000	654965	557611	3	5	0	2	0	0
Chr05	44200001	44400000	715770	623697	0	1	0	0	0	0
Chr05	44400001	44600000	619281	543415	0	0	0	0	0	0
Chr05	44600001	44800000	507016	453851	6	2	0	0	6	0
Chr05	44800001	45000000	677969	576277	0	0	0	0	0	0
Chr05	45000001	45200000	626837	524641	3	2	0	0	0	0
Chr05	45200001	45400000	441927	369779	0	3	0	1	0	0
Chr05	45400001	45600000	547029	439258	0	0	0	0	0	0
Chr05	45600001	45800000	660569	544364	8	48	0	54	0	0
Chr05	45800001	46000000	601544	501021	3	1	0	0	0	0
Chr05	46000001	46200000	489610	414014	1	1	0	0	0	0
Chr05	46200001	46400000	477618	400493	4	35	0	6	0	0
Chr05	46400001	46600000	568661	480922	3	0	0	0	0	0
Chr05	46600001	46800000	553765	468806	2	3	0	0	0	0
Chr05	46800001	47000000	637288	512628	12	27	0	20	0	0
Chr05	47000001	47200000	664587	540690	1	4	0	3	0	0
Chr05	47200001	47400000	608967	511992	2	3	0	1	0	0
Chr05	47400001	47600000	481357	409826	1	2	0	0	0	0
Chr05	47600001	47800000	496730	422818	2	1	0	1	0	0
Chr05	47800001	48000000	616084	519388	299	1899	0	1025	0	0
Chr05	48000001	48200000	519936	438261	1	4	1	0	0	0
Chr05	48200001	48400000	716613	596703	0	3	0	0	0	0
Chr05	48400001	48600000	561794	477949	11	67	0	59	0	0
Chr05	48600001	48800000	526197	445446	1	10	0	5	0	0
Chr05	48800001	49000000	550841	472186	3	2	0	2	0	0
Chr05	49000001	49200000	650562	536831	2	0	0	0	0	0
Chr05	49200001	49400000	622994	537256	9	18	0	8	0	0
Chr05	49400001	49600000	489594	415413	3	1	0	1	0	0
Chr05	49600001	49800000	592291	499789	1	1	0	0	0	0
Chr05	49800001	50000000	575774	506800	1	4	0	0	0	0
Chr05	50000001	50200000	591683	498925	3	0	0	0	2	0
Chr05	50200001	50400000	566620	472932	4	0	0	0	0	0
Chr05	50400001	50600000	508801	442051	5	5	0	1	0	0
Chr05	50600001	50800000	563682	479903	1	0	0	0	1	0
Chr05	50800001	51000000	551790	472416	1	1	0	1	0	0
Chr05	51000001	51200000	634017	534475	2	1	0	0	0	0
Chr05	51200001	51400000	569711	483055	0	1	0	0	0	0
Chr05	51400001	51600000	635009	539632	0	0	0	0	0	0
Chr05	51600001	51800000	616876	520508	3	0	0	0	0	0
Chr05	51800001	52000000	573376	486314	2	1	0	0	0	0
Chr05	52000001	52200000	458430	387859	4	0	0	0	0	0
Chr05	52200001	52400000	639673	545889	182	907	0	640	0	783
Chr05	52400001	52600000	438681	373870	0	1	0	1	0	0
Chr05	52600001	52800000	192467	162227	5	33	0	32	0	0
Chr05	52800001	53000000	352367	290061	2	2	0	0	0	1
Chr05	53000001	53200000	643309	548859	4	5	0	16	0	0
Chr05	53200001	53400000	513641	436405	1	0	0	0	0	0
Chr05	53400001	53600000	612225	510780	75	3	0	0	0	1
Chr05	53600001	53800000	670161	563839	2	1	0	0	0	0
Chr05	53800001	54000000	657009	556185	1	0	0	0	0	0
Chr05	54000001	54200000	626570	526717	0	2	0	0	0	0
Chr05	54200001	54400000	652217	552633	0	2	0	1	0	0
Chr05	54400001	54600000	706777	599200	1	7	0	0	0	0
Chr05	54600001	54800000	674378	573064	1	3	0	0	0	0
Chr05	54800001	55000000	707159	600580	1	4	0	1	0	0
Chr05	55000001	55200000	712010	604670	0	2	0	1	0	0
Chr05	55200001	55400000	422200	334743	0	1	0	0	0	0
Chr05	55400001	55599697	499535	407382	10	7	0	1	0	1
Chr06	1	200000	289558	188854	5	4	0	3	0	0
Chr06	200001	400000	257979	190973	3	1	0	0	0	0
Chr06	400001	600000	672153	569805	0	0	0	0	0	0
Chr06	600001	800000	647049	550269	3	0	0	0	0	0
Chr06	800001	1000000	563096	475061	0	2	0	0	0	0
Chr06	1000001	1200000	501800	440276	15	97	0	54	0	0
Chr06	1200001	1400000	398334	367570	0	0	0	0	0	0
Chr06	1400001	1600000	611716	513618	4	4	0	0	0	0
Chr06	1600001	1800000	326006	263093	2	1	0	0	0	0
Chr06	1800001	2000000	558994	471255	4	0	0	0	0	0
Chr06	2000001	2200000	460802	365125	2	1	0	0	0	0
Chr06	2200001	2400000	521001	417539	31	0	0	0	31	0
Chr06	2400001	2600000	656758	552630	2	0	0	0	0	0
Chr06	2600001	2800000	594066	496354	3	1	0	0	0	0
Chr06	2800001	3000000	676370	577759	1	1	0	0	1	0
Chr06	3000001	3200000	540281	429255	0	0	0	0	0	0
Chr06	3200001	3400000	636975	524347	10	39	0	0	0	0
Chr06	3400001	3600000	634540	522843	4	1	0	0	0	0
Chr06	3600001	3800000	633412	510711	1	1	0	1	0	0
Chr06	3800001	4000000	599649	479785	4	0	0	0	0	0
Chr06	4000001	4200000	566823	437912	2	3	0	0	0	0
Chr06	4200001	4400000	650527	523984	0	1	0	0	0	0
Chr06	4400001	4600000	653524	549283	1	1	0	0	0	0
Chr06	4600001	4800000	671283	560294	7	34	0	34	0	0
Chr06	4800001	5000000	624564	511087	30	141	0	128	0	0
Chr06	5000001	5200000	597579	493622	0	3	0	1	0	0
Chr06	5200001	5400000	570101	462994	0	3	0	0	0	0
Chr06	5400001	5600000	572492	456471	2	1	0	0	0	0
Chr06	5600001	5800000	640513	532773	0	1	0	0	0	0
Chr06	5800001	6000000	632404	532215	6	4	0	0	0	0
Chr06	6000001	6200000	545824	448678	7	19	0	0	0	9
Chr06	6200001	6400000	381728	294598	4	38	0	35	0	0
Chr06	6400001	6600000	465355	379480	13	99	0	49	0	0
Chr06	6600001	6800000	298861	220696	2	0	0	0	0	0
Chr06	6800001	7000000	332880	249431	1	1	0	1	0	0
Chr06	7000001	7200000	254980	193010	8	29	0	10	0	3
Chr06	7200001	7400000	479466	369941	1	0	0	0	0	0
Chr06	7400001	7600000	586907	517723	1	2	0	0	0	0
Chr06	7600001	7800000	486589	432664	22	168	0	106	0	0
Chr06	7800001	8000000	633551	445425	1	1	0	0	0	0
Chr06	8000001	8200000	508822	415381	0	1	0	0	0	0
Chr06	8200001	8400000	492925	444710	3	1	0	0	0	0
Chr06	8400001	8600000	657479	552742	0	2	0	0	0	0
Chr06	8600001	8800000	581369	492395	0	0	0	0	0	0
Chr06	8800001	9000000	550482	456500	1	0	0	0	0	0
Chr06	9000001	9200000	502994	417803	1	1	0	0	0	0
Chr06	9200001	9400000	648767	548364	3	1	0	1	0	0
Chr06	9400001	9600000	168330	141124	0	0	0	0	0	0
Chr06	9600001	9800000	321287	260464	2	0	0	0	0	0
Chr06	9800001	10000000	116537	110432	0	0	0	0	0	0
Chr06	10000001	10200000	453834	387237	28	0	0	0	27	0
Chr06	10200001	10400000	536349	453323	2	1	0	0	0	0
Chr06	10400001	10600000	503466	426543	0	1	0	0	0	0
Chr06	10600001	10800000	678754	572371	1	0	0	0	0	0
Chr06	10800001	11000000	551463	443500	3	1	0	0	0	0
Chr06	11000001	11200000	375346	278718	0	1	0	0	0	0
Chr06	11200001	11400000	502762	386868	8	3	0	0	5	0
Chr06	11400001	11600000	512372	408653	1	0	0	0	1	0
Chr06	11600001	11800000	566841	479102	3	2	0	0	0	0
Chr06	11800001	12000000	646797	549479	0	0	0	0	0	0
Chr06	12000001	12200000	635964	544713	1	2	0	0	0	2
Chr06	12200001	12400000	678090	581493	3	7	2	7	0	0
Chr06	12400001	12600000	649828	549502	2	3	0	1	0	0
Chr06	12600001	12800000	599746	504120	0	0	0	0	0	0
Chr06	12800001	13000000	645022	533733	5	4	0	1	0	0
Chr06	13000001	13200000	623353	518478	3	2	0	0	0	0
Chr06	13200001	13400000	575965	453334	0	1	0	0	0	0
Chr06	13400001	13600000	414943	331601	1	0	0	0	0	0
Chr06	13600001	13800000	500460	404767	3	2	0	0	1	0
Chr06	13800001	14000000	682914	574588	2	0	0	0	0	0
Chr06	14000001	14200000	583579	493784	1	2	0	0	0	0
Chr06	14200001	14400000	142442	148875	3	9	0	9	0	0
Chr06	14400001	14600000	469522	367895	1	0	0	0	0	0
Chr06	14600001	14800000	388376	275567	0	0	0	0	0	0
Chr06	14800001	15000000	315242	227494	2	8	0	0	0	0
Chr06	15000001	15200000	902283	767860	0	21	0	0	0	0
Chr06	15200001	15400000	678413	571850	1	2	0	0	0	0
Chr06	15400001	15600000	724813	561306	0	1	0	0	0	0
Chr06	15600001	15800000	701504	554199	0	0	0	0	0	0
Chr06	15800001	16000000	391283	369796	1	0	0	0	0	0
Chr06	16000001	16200000	419256	320391	1	0	0	0	0	0
Chr06	16200001	16400000	428601	327789	1	0	0	0	0	0
Chr06	16400001	16600000	409296	282550	1	0	0	0	0	0
Chr06	16600001	16800000	548005	432647	0	1	0	0	0	0
Chr06	16800001	17000000	532745	402819	3	0	0	0	0	0
Chr06	17000001	17200000	613810	524523	0	8	0	0	0	0
Chr06	17200001	17400000	532107	438624	0	0	0	0	0	0
Chr06	17400001	17600000	280897	215273	0	0	0	0	0	0
Chr06	17600001	17800000	508049	413342	0	1	0	0	0	0
Chr06	17800001	18000000	504903	388346	2	1	0	0	0	0
Chr06	18000001	18200000	718214	604996	2	5	0	2	0	0
Chr06	18200001	18400000	753284	637656	1	0	0	0	0	0
Chr06	18400001	18600000	618185	493350	0	9	0	4	0	2
Chr06	18600001	18800000	689680	580806	0	1	0	0	0	0
Chr06	18800001	19000000	632403	520149	1	1	0	1	0	0
Chr06	19000001	19200000	607835	503978	0	0	0	0	0	0
Chr06	19200001	19400000	620237	523024	1	8	0	0	0	0
Chr06	19400001	19600000	588428	483422	5	1	0	0	0	0
Chr06	19600001	19800000	328850	312361	1	1	0	0	0	0
Chr06	19800001	20000000	170160	184165	0	0	0	0	0	0
Chr06	20000001	20200000	289394	309482	5	22	0	32	0	0
Chr06	20200001	20400000	299012	312989	0	0	0	0	0	0
Chr06	20400001	20600000	642724	544773	0	0	0	0	0	0
Chr06	20600001	20800000	594124	496723	12	14	0	13	0	0
Chr06	20800001	21000000	695909	579221	1	1	0	0	0	1
Chr06	21000001	21200000	523312	415104	1	2	0	0	0	0
Chr06	21200001	21400000	566830	448262	3	0	0	0	0	0
Chr06	21400001	21600000	682928	569671	3	8	0	6	0	1
Chr06	21600001	21800000	545149	447034	0	0	0	0	0	0
Chr06	21800001	22000000	559820	463749	0	1	0	0	0	0
Chr06	22000001	22200000	590030	496986	28	433	0	275	0	0
Chr06	22200001	22400000	535680	447959	1	0	0	0	0	0
Chr06	22400001	22600000	633321	527350	1	3	0	1	0	1
Chr06	22600001	22800000	643039	543814	2	18	0	4	0	0
Chr06	22800001	23000000	531520	430252	0	1	0	0	0	0
Chr06	23000001	23200000	614625	484422	1	0	0	0	0	0
Chr06	23200001	23400000	655615	555222	1	1	0	0	0	0
Chr06	23400001	23600000	629637	538113	1	1	0	1	0	0
Chr06	23600001	23800000	712386	603975	1	0	0	0	1	0
Chr06	23800001	24000000	667464	553542	25	196	0	0	0	0
Chr06	24000001	24200000	656915	551818	2	0	0	0	0	0
Chr06	24200001	24400000	486164	416689	0	4	0	0	0	0
Chr06	24400001	24600000	713202	618108	47	0	0	0	0	0
Chr06	24600001	24800000	661254	566484	1	0	0	0	0	0
Chr06	24800001	25000000	323438	293193	0	0	0	0	0	0
Chr06	25000001	25200000	587858	513790	4	9	0	3	0	0
Chr06	25200001	25400000	715970	592563	1	7	0	0	0	0
Chr06	25400001	25600000	615558	508807	1	0	0	0	0	0
Chr06	25600001	25800000	439502	363704	1	1	0	0	0	0
Chr06	25800001	26000000	330471	251059	0	0	0	0	0	0
Chr06	26000001	26200000	659714	549595	1	1	0	0	0	0
Chr06	26200001	26400000	714110	600242	1	1	0	0	0	0
Chr06	26400001	26600000	692052	587105	0	0	0	0	0	0
Chr06	26600001	26800000	673692	565589	45	267	0	227	0	1
Chr06	26800001	27000000	710971	604508	1	0	0	0	0	0
Chr06	27000001	27200000	735602	634256	2	1	0	0	0	0
Chr06	27200001	27400000	662242	569848	6	42	0	38	0	0
Chr06	27400001	27600000	658331	560561	3	3	0	1	0	0
Chr06	27600001	27800000	638686	549520	1	2	0	0	0	0
Chr06	27800001	28000000	636232	545297	1	19	0	19	0	0
Chr06	28000001	28200000	586637	503492	1	1	0	1	0	0
Chr06	28200001	28400000	589509	495509	1	0	0	0	0	0
Chr06	28400001	28600000	624224	545114	1	0	0	0	0	0
Chr06	28600001	28800000	534785	462628	2	3	0	0	0	0
Chr06	28800001	29000000	320862	315838	0	0	0	0	0	0
Chr06	29000001	29200000	479389	410468	0	0	0	0	0	0
Chr06	29200001	29400000	429210	388647	2	0	0	0	0	0
Chr06	29400001	29600000	566284	493859	2	0	1	0	0	0
Chr06	29600001	29800000	619739	530143	1	0	0	0	1	0
Chr06	29800001	30000000	735813	634642	3	2	0	0	0	0
Chr06	30000001	30200000	641037	538599	0	2	0	0	0	0
Chr06	30200001	30400000	684905	566214	0	1	0	1	0	0
Chr06	30400001	30600000	556227	432897	2	0	0	0	0	0
Chr06	30600001	30800000	702310	578615	2	0	0	0	0	0
Chr06	30800001	31000000	646023	525656	0	0	0	0	0	0
Chr06	31000001	31200000	657357	536539	0	0	0	0	0	0
Chr06	31200001	31400000	633739	529948	4	0	0	0	0	0
Chr06	31400001	31600000	493624	426209	1	5	0	1	0	2
Chr06	31600001	31800000	451022	389726	1	0	0	0	1	0
Chr06	31800001	32000000	444599	370963	0	0	0	0	0	0
Chr06	32000001	32200000	395329	335702	2	3	0	1	0	0
Chr06	32200001	32400000	484686	408598	0	2	0	1	0	0
Chr06	32400001	32600000	509357	425047	0	0	0	0	0	0
Chr06	32600001	32800000	634775	535866	3	0	0	0	0	0
Chr06	32800001	33000000	488591	377220	0	1	0	0	0	0
Chr06	33000001	33200000	422710	303648	2	45	0	45	0	0
Chr06	33200001	33400000	377267	266012	2	2	0	0	0	0
Chr06	33400001	33600000	519304	387570	0	1	0	1	0	0
Chr06	33600001	33800000	259619	138001	1	3	0	0	0	3
Chr06	33800001	34000000	253738	133560	0	0	0	0	0	0
Chr06	34000001	34200000	253922	142020	3	2	0	1	0	0
Chr06	34200001	34400000	258293	141427	2	1	0	0	0	0
Chr06	34400001	34600000	442880	328226	23	154	0	126	0	0
Chr06	34600001	34800000	641448	522999	0	1	0	0	0	0
Chr06	34800001	35000000	694391	591306	5	0	0	0	0	0
Chr06	35000001	35200000	564013	469393	15	57	0	2	0	0
Chr06	35200001	35400000	529204	444832	3	12	0	2	0	0
Chr06	35400001	35600000	527958	420510	1	0	0	0	0	0
Chr06	35600001	35800000	581477	485723	1	2	0	1	0	0
Chr06	35800001	36000000	629108	525937	2	16	0	0	0	1
Chr06	36000001	36200000	507716	433697	0	0	0	0	0	1
Chr06	36200001	36400000	572713	486189	4	22	0	18	0	0
Chr06	36400001	36600000	582308	483442	2	1	0	0	0	0
Chr06	36600001	36800000	623216	526951	3	0	0	0	2	0
Chr06	36800001	37000000	583875	474468	1	0	0	0	0	0
Chr06	37000001	37200000	492042	405966	0	0	0	0	0	0
Chr06	37200001	37400000	581374	474862	4	3	0	1	1	0
Chr06	37400001	37600000	573055	470843	0	0	0	0	0	0
Chr06	37600001	37800000	394961	332847	0	0	0	0	0	0
Chr06	37800001	38000000	478054	402181	2	2	0	2	0	0
Chr06	38000001	38200000	636024	520486	29	196	0	3	0	0
Chr06	38200001	38400000	365064	308843	27	159	0	147	0	0
Chr06	38400001	38600000	542537	458354	0	0	0	0	0	0
Chr06	38600001	38800000	634224	522895	800	2	0	1	796	0
Chr06	38800001	39000000	607899	503581	6	36	0	33	1	0
Chr06	39000001	39200000	390617	283818	0	4	0	0	0	0
Chr06	39200001	39400000	591632	470964	11	1	0	0	0	0
Chr06	39400001	39600000	665508	547081	5	7	0	0	2	0
Chr06	39600001	39800000	609740	503958	4	1	0	1	0	0
Chr06	39800001	40000000	833752	690060	5	5	0	2	0	0
Chr06	40000001	40200000	636398	518628	7	19	0	1	0	0
Chr06	40200001	40400000	632171	524177	2	0	0	0	0	0
Chr06	40400001	40600000	652667	535822	6	6	0	1	0	0
Chr06	40600001	40800000	627272	510870	1	4	0	2	0	2
Chr06	40800001	41000000	513538	411988	2	1	0	0	0	0
Chr06	41000001	41200000	593776	489406	6	9	0	11	0	0
Chr06	41200001	41400000	594738	491628	2	0	0	0	0	0
Chr06	41400001	41600000	598800	493325	7	0	0	0	0	0
Chr06	41600001	41800000	644474	530659	0	0	0	0	0	0
Chr06	41800001	42000000	579100	457786	3	2	0	2	0	0
Chr06	42000001	42200000	467086	354113	17	46	0	3	0	0
Chr06	42200001	42400000	638204	462161	4	5	0	0	0	0
Chr06	42400001	42600000	501371	390230	2	4	0	0	0	0
Chr06	42600001	42800000	297264	220248	0	0	0	0	0	0
Chr06	42800001	43000000	418018	345495	2	3	0	1	1	0
Chr06	43000001	43200000	469909	348331	3	23	0	22	0	0
Chr06	43200001	43400000	642555	516913	1	1	0	2	0	0
Chr06	43400001	43600000	536214	420049	1	5	0	2	0	0
Chr06	43600001	43800000	627081	510341	1	2	0	1	0	0
Chr06	43800001	44000000	570469	463178	9	12	0	7	0	0
Chr06	44000001	44200000	510619	381517	4	16	0	1	0	13
Chr06	44200001	44400000	462311	347693	0	0	0	0	0	0
Chr06	44400001	44600000	550566	438746	1	2	0	0	0	0
Chr06	44600001	44800000	578586	483933	1	1	0	0	0	0
Chr06	44800001	45000000	605635	510201	5	4	0	0	0	0
Chr06	45000001	45200000	651591	547558	3	0	0	0	0	0
Chr06	45200001	45400000	494665	410260	50	3	0	2	50	0
Chr06	45400001	45600000	590525	488328	11	3	0	0	9	0
Chr06	45600001	45800000	567828	433508	3	2	0	0	0	0
Chr06	45800001	46000000	671269	560722	1	2	0	1	0	0
Chr06	46000001	46200000	671457	552878	26	2	0	0	24	0
Chr06	46200001	46400000	612696	510260	7	12	0	11	1	0
Chr06	46400001	46600000	646437	537448	3	16	0	0	0	0
Chr06	46600001	46800000	682506	570498	3	0	0	0	0	0
Chr06	46800001	47000000	649913	542569	6	1	0	0	6	0
Chr06	47000001	47200000	608419	481825	0	1	0	2	0	0
Chr06	47200001	47400000	574416	457230	10	69	0	67	0	0
Chr06	47400001	47600000	671303	555112	6	3	0	0	0	0
Chr06	47600001	47800000	660910	511108	58	190	0	158	0	0
Chr06	47800001	48000000	695598	580473	7	14	0	1	0	0
Chr06	48000001	48200000	488722	378206	16	7	0	6	8	0
Chr06	48200001	48400000	516661	420064	10	97	0	61	0	0
Chr06	48400001	48600000	579590	459289	1	1	0	0	0	0
Chr06	48600001	48800000	652925	544887	2	3	0	0	0	0
Chr06	48800001	49000000	713977	596921	11	60	0	56	0	0
Chr06	49000001	49200000	686907	562938	502	2959	0	2605	0	0
Chr06	49200001	49400000	635824	511391	7	3	0	0	3	0
Chr06	49400001	49600000	667270	544404	2	1	0	0	0	0
Chr06	49600001	49800000	668745	551613	0	0	0	0	0	0
Chr06	49800001	50000000	572240	462187	2	0	0	0	0	0
Chr06	50000001	50200000	699590	582650	5	1	0	0	0	0
Chr06	50200001	50400000	655634	544855	1	1	0	1	0	0
Chr06	50400001	50600000	669972	555965	71	0	0	0	70	0
Chr06	50600001	50800000	654724	547628	79	296	0	306	0	0
Chr06	50800001	51000000	704877	593100	1	4	0	2	0	0
Chr06	51000001	51200000	592538	500341	4	12	0	1	0	0
Chr06	51200001	51400000	677838	557660	7	73	0	61	0	0
Chr06	51400001	51600000	626389	527397	3	0	1	0	0	0
Chr06	51600001	51800000	667926	560365	1	0	0	0	0	0
Chr06	51800001	52000000	619493	515858	1	1	0	0	0	0
Chr06	52000001	52200000	702333	593762	0	0	0	0	0	0
Chr06	52200001	52400000	660837	562681	2	2	0	0	0	0
Chr06	52400001	52600000	690354	581584	0	0	0	0	0	0
Chr06	52600001	52800000	679044	571874	2	2	0	0	0	0
Chr06	52800001	53000000	679984	575998	12	168	0	162	0	0
Chr06	53000001	53200000	672419	571736	9	4	0	2	0	0
Chr06	53200001	53400000	493654	417843	0	5	0	0	0	0
Chr06	53400001	53600000	750401	613461	2	2	0	1	0	0
Chr06	53600001	53800000	639008	534846	1	9	0	0	0	0
Chr06	53800001	54000000	653912	556161	6	54	0	54	0	0
Chr06	54000001	54200000	540292	455164	0	1	0	0	0	0
Chr06	54200001	54400000	679287	580872	1	1	0	1	0	0
Chr06	54400001	54600000	616919	522916	2	0	0	0	0	0
Chr06	54600001	54800000	595746	505720	2	1	0	0	0	0
Chr06	54800001	55000000	602250	504804	33	1	0	0	0	0
Chr06	55000001	55200000	654579	553666	2	2	0	0	0	0
Chr06	55200001	55400000	619306	525382	1	1	0	0	0	0
Chr06	55400001	55600000	578922	490729	1	0	0	0	0	0
Chr06	55600001	55800000	602866	505638	0	1	0	0	0	0
Chr06	55800001	56000000	384539	317451	2	16	0	17	0	0
Chr06	56000001	56200000	654788	557949	34	5	0	152	0	0
Chr06	56200001	56400000	540076	457407	1	1	0	0	0	0
Chr06	56400001	56600000	618545	525264	3	0	0	1	0	0
Chr06	56600001	56800000	573357	477664	2	0	0	0	0	2
Chr06	56800001	57000000	639404	541886	1	1	0	0	0	0
Chr06	57000001	57200000	649612	547986	2	0	0	0	0	0
Chr06	57200001	57400000	606694	517717	0	2	0	1	0	0
Chr06	57400001	57600000	731475	621930	4	2	0	0	0	0
Chr06	57600001	57800000	610839	519121	5	5	0	0	0	0
Chr06	57800001	58000000	632389	532724	1	2	0	0	0	0
Chr06	58000001	58200000	522522	447928	0	1	0	0	0	0
Chr06	58200001	58400000	657695	555453	2	0	0	0	0	0
Chr06	58400001	58600000	653381	557067	4	1	0	0	0	0
Chr06	58600001	58800000	617980	510456	2	3	0	0	0	0
Chr06	58800001	59000000	589298	490770	2	18	0	15	0	0
Chr06	59000001	59091578	232808	184886	1	1	0	0	0	0
Chr07	1	200000	5637	4824	1	1	0	0	0	0
Chr07	200001	400000	389517	332751	2	2	0	1	0	0
Chr07	400001	600000	569230	481036	0	0	0	0	0	0
Chr07	600001	800000	637944	540393	5	0	0	0	0	0
Chr07	800001	1000000	657832	553137	0	1	0	0	0	0
Chr07	1000001	1200000	565223	476267	1	1	0	0	0	0
Chr07	1200001	1400000	680374	575419	0	0	0	0	0	0
Chr07	1400001	1600000	677533	573741	1	7	0	7	0	0
Chr07	1600001	1800000	639462	542215	3	2	0	0	0	0
Chr07	1800001	2000000	643656	536375	0	1	0	1	0	0
Chr07	2000001	2200000	450764	369852	7	56	0	32	0	0
Chr07	2200001	2400000	638542	536337	2	0	0	0	0	0
Chr07	2400001	2600000	577027	494030	1	0	0	0	0	0
Chr07	2600001	2800000	451096	390132	5	1	0	1	0	0
Chr07	2800001	3000000	586002	496697	0	3	0	0	0	0
Chr07	3000001	3200000	656729	549394	1	7	0	1	0	0
Chr07	3200001	3400000	675084	575789	9	60	0	16	0	0
Chr07	3400001	3600000	540864	444663	1	1	0	0	0	0
Chr07	3600001	3800000	537199	444832	6	66	0	60	0	0
Chr07	3800001	4000000	659880	557156	2	1	0	0	2	0
Chr07	4000001	4200000	636428	532959	4	2	0	1	0	0
Chr07	4200001	4400000	649442	543110	2	5	0	3	0	0
Chr07	4400001	4600000	609261	508424	3	3	0	1	0	0
Chr07	4600001	4800000	448204	363488	2	1	0	0	0	0
Chr07	4800001	5000000	585811	484199	5	6	0	0	0	0
Chr07	5000001	5200000	545829	448400	2	3	0	2	0	0
Chr07	5200001	5400000	613213	508239	4	1	0	1	0	0
Chr07	5400001	5600000	525203	444629	5	1	0	0	0	0
Chr07	5600001	5800000	577375	493329	3	2	0	0	0	0
Chr07	5800001	6000000	392083	338281	2	5	1	4	0	1
Chr07	6000001	6200000	669042	570974	0	0	0	0	0	0
Chr07	6200001	6400000	593637	501586	0	1	0	0	0	0
Chr07	6400001	6600000	660591	565296	0	3	0	1	0	0
Chr07	6600001	6800000	484185	430906	2	7	0	7	0	0
Chr07	6800001	7000000	485651	432691	1	1	0	0	0	0
Chr07	7000001	7200000	505208	428788	5	0	0	0	0	0
Chr07	7200001	7400000	601525	521578	0	10	0	0	0	0
Chr07	7400001	7600000	439123	368115	0	1	0	1	0	0
Chr07	7600001	7800000	611655	513895	0	0	0	0	0	0
Chr07	7800001	8000000	582225	492754	2	1	0	0	0	0
Chr07	8000001	8200000	343446	293153	2	1	0	0	0	0
Chr07	8200001	8400000	465195	405318	4	7	0	9	0	0
Chr07	8400001	8600000	461762	412302	0	3	0	2	0	0
Chr07	8600001	8800000	251657	214305	4	16	0	0	0	0
Chr07	8800001	9000000	468174	410444	4	5	0	1	0	0
Chr07	9000001	9200000	510432	433059	2	2	0	0	0	0
Chr07	9200001	9400000	732214	624073	2	0	0	2	0	0
Chr07	9400001	9600000	710458	601392	4	3	0	0	1	0
Chr07	9600001	9800000	450947	385814	0	0	0	0	0	0
Chr07	9800001	10000000	786521	670915	4	23	0	0	0	23
Chr07	10000001	10200000	684359	581374	4	3	0	2	0	0
Chr07	10200001	10400000	655485	572377	0	0	0	0	0	0
Chr07	10400001	10600000	699651	599837	2	3	0	0	0	0
Chr07	10600001	10800000	671883	562266	0	4	0	0	0	0
Chr07	10800001	11000000	589943	492235	0	1	0	0	0	0
Chr07	11000001	11200000	528730	418640	1	1	0	0	0	0
Chr07	11200001	11400000	603720	525731	4	11	0	0	0	0
Chr07	11400001	11600000	626502	538396	3	4	0	2	0	0
Chr07	11600001	11800000	697144	605929	14	97	0	0	1	0
Chr07	11800001	12000000	591803	520128	0	1	0	0	0	1
Chr07	12000001	12200000	604738	528929	0	0	0	0	0	0
Chr07	12200001	12400000	593570	518760	1	0	0	0	0	0
Chr07	12400001	12600000	658702	560458	3	0	0	0	0	0
Chr07	12600001	12800000	729123	626090	1	1	0	0	0	0
Chr07	12800001	13000000	714962	616630	1	11	0	3	0	0
Chr07	13000001	13200000	583599	510150	1	0	0	0	0	0
Chr07	13200001	13400000	611268	531942	1	5	0	0	0	0
Chr07	13400001	13600000	656374	564693	0	1	0	0	0	0
Chr07	13600001	13800000	680212	577786	1	2	0	0	0	0
Chr07	13800001	14000000	689824	595344	15	49	0	45	0	0
Chr07	14000001	14200000	659802	567811	3	2	0	1	0	0
Chr07	14200001	14400000	689571	587163	2	0	0	0	0	0
Chr07	14400001	14600000	582058	503196	2	3	0	3	1	0
Chr07	14600001	14800000	634963	550951	246	1572	0	1428	0	0
Chr07	14800001	15000000	665756	568789	0	1	0	0	0	1
Chr07	15000001	15200000	654979	559735	0	0	0	0	0	0
Chr07	15200001	15400000	672589	573185	2	2	0	0	0	1
Chr07	15400001	15600000	654990	562750	1	1	0	1	0	0
Chr07	15600001	15800000	592699	509485	2	2	0	0	2	0
Chr07	15800001	16000000	715689	615647	4	3	0	0	0	0
Chr07	16000001	16200000	611752	525664	2	0	0	0	1	0
Chr07	16200001	16400000	344259	308382	0	1	0	1	0	0
Chr07	16400001	16600000	386935	343733	0	1	0	0	0	0
Chr07	16600001	16800000	637531	547573	1	1	0	0	0	0
Chr07	16800001	17000000	743393	636152	4	0	0	0	0	0
Chr07	17000001	17200000	628366	547496	0	1	0	0	0	0
Chr07	17200001	17400000	671131	591001	2	5	0	4	0	0
Chr07	17400001	17600000	517232	450929	0	0	0	0	0	0
Chr07	17600001	17800000	589450	509854	1	2	0	0	0	0
Chr07	17800001	18000000	502295	440588	1	0	0	0	0	0
Chr07	18000001	18200000	385574	334115	0	5	0	0	0	5
Chr07	18200001	18400000	672432	576101	2	0	0	0	1	0
Chr07	18400001	18600000	415492	370970	6	2	0	0	0	2
Chr07	18600001	18800000	465911	404419	4	0	0	1	0	0
Chr07	18800001	19000000	640285	554793	2	0	0	0	0	0
Chr07	19000001	19200000	588693	510485	2	3	0	0	0	0
Chr07	19200001	19400000	400993	355596	1	1	0	0	0	0
Chr07	19400001	19600000	384380	340661	0	3	0	1	0	0
Chr07	19600001	19800000	355332	318425	0	0	0	0	0	0
Chr07	19800001	20000000	347111	312112	0	1	0	1	0	0
[truncated: 1,664 more rows]

## Sheet: TableS4_ExpAllelePercentage
		The causal allele (A*) is homozygous in GND				The causal allele (A*) is heterozygous in GND. The second GND allele is the same as in IVP-35				Expected behavior of positions that are homozyous in both parents but one haplotype (A*) is linked to the causal allele in GND and the other (A) is not.
Parents		GND	IVP-35			GND	IVP-35			GND	IVP-35
		A*A*	TT			A*T	TT			A*A	TT
F1		A*T				A*T	TT			A*T	AT
		1				0.5	0.5			0.5	0.5
F1 gametes		A*	T			A*	T			A*	A	T
		0.5	0.5			0.25	0.75			0.25	0.25	0.5
F2		A*A*	A*T	TT		A*A*	A*T	TT		A*A*	A*A	AA	A*T	AT	TT
Freq (%)		0.25	0.5	0.25		0.0625	0.375	0.5625		0.0625	12.5	6.25	25	25	25
Dominant model color		NS	NS	Sp		NS	NS	Sp		NS	NS	Sp	NS	Sp	Sp
Recessive model color		NS	Sp	Sp		NS	Sp	Sp		NS	Sp	Sp	Sp	Sp	Sp
Dominant model expectations		NS bulk	33% T	66% A*		NS bulk	43% T	57% A*		NS bulk	28.8% T	71.5% A/A*		14.3% A	57.2% A*
		Sp bulk	100% T	0% A*		Sp bulk	100% T	0% A*		Sp bulk	66% T	33% A/A*		33% A	0% A*
		Ratio	3.0 fold	Inf.		Ratio	2.3 fold	Inf.		Ratio	2.3 fold	2.2 fold
Recessive model expectations		NS bulk	0% T	100% A*		NS bulk	0% T	100% A*		NS bulk	0% T	100% A/A*		0% A	100% A*
		Sp bulk	66% T	33% A*		Sp bulk	80% T	20% A*		Sp bulk	53% T	47% A/A*		26.7% A	20% A*
		Ratio	Inf.	3.0 fold		Ratio	Inf.	4.0 fold		Ratio	Inf.	2.13 fold
No selection			50% T	50% A*			25% A*	75% T			50% T	50% A/A*

## Sheet: TableS5-Mean%GND
			Observed		Expcted - Dominant gene		Expected - Recessive gene
	Category	N SNPs	NS	Sp	NS	Sp	NS	Sp
	Homozygous in both bulks	15286	57.8925	42.1329	71.5	33	100	47
	Geen haplotype	36271	15.2551	26.2084	14.3	33	0	26.7
	Blue haplotype	4487	43.1407	11.7983	57	0	100	20
	Table S5 Observed and expected % GND alleles in the two bulks based on the type of SNP analyzed.
	NS:	Non-spotted	bulk.	Sp:	Spotted	bulk.
	The three categories of SNPs are those depicted in Fig.5 and Fig.S7.

## Sheet: TableS6-Gene List
Table S2 - List of genes located on Chromosome 6, positions 4.8 - 6 Mb.
Gene	Function
Soltu.DM.06G004010	hypothetical protein
Soltu.DM.06G004020	ROTUNDIFOLIA like
Soltu.DM.06G004030	hypothetical protein
Soltu.DM.06G004040	scarecrow-like transcription factor 11 (SCL11)
Soltu.DM.06G004050	SCARECROW-like
Soltu.DM.06G004060	TRF-like
Soltu.DM.06G004070	RHOMBOID-like
Soltu.DM.06G004080	DCD (Development and Cell Death) domain protein
Soltu.DM.06G004090	NAC (No Apical Meristem) domain transcriptional regulator superfamily protein
Soltu.DM.06G004100	expansin A4
Soltu.DM.06G004110	XH/XS domain-containing protein
Soltu.DM.06G004120	FPF1-like protein
Soltu.DM.06G004130	hypothetical protein
Soltu.DM.06G004140	Protein kinase superfamily protein
Soltu.DM.06G004150	Protein kinase superfamily protein
Soltu.DM.06G004160	triosephosphate isomerase
Soltu.DM.06G004170	hypothetical protein
Soltu.DM.06G004180	NHL domain-containing protein
Soltu.DM.06G004190	Protein of unknown function (DUF506)
Soltu.DM.06G004200	outer plastid envelope protein 16-1
Soltu.DM.06G004210	Metallothionein domain containing protein
Soltu.DM.06G004220	Ribosomal protein S7e family protein
Soltu.DM.06G004230	Metallothionein domain containing protein
Soltu.DM.06G004240	hypothetical protein
Soltu.DM.06G004250	cell wall / vacuolar inhibitor of fructosidase
Soltu.DM.06G004260	hypothetical protein
Soltu.DM.06G004270	heat shock protein
Soltu.DM.06G004280	conserved hypothetical protein
Soltu.DM.06G004290	Histone superfamily protein
Soltu.DM.06G004300	Histone superfamily protein
Soltu.DM.06G004310	hypothetical protein
Soltu.DM.06G004320	AGAMOUS-like
Soltu.DM.06G004330	Beta-1,3-N-Acetylglucosaminyltransferase family protein
Soltu.DM.06G004340	hypothetical protein
Soltu.DM.06G004350	Zinc finger C-x8-C-x5-C-x3-H type family protein
Soltu.DM.06G004360	Histone superfamily protein
Soltu.DM.06G004370	hypothetical protein
Soltu.DM.06G004380	hypothetical protein
Soltu.DM.06G004390	RNI-like superfamily protein
Soltu.DM.06G004400	hypothetical protein
Soltu.DM.06G004410	Cofactor-independent phosphoglycerate mutase
Soltu.DM.06G004420	actin depolymerizing factor
Soltu.DM.06G004430	Ras-related small GTP-binding family protein
Soltu.DM.06G004440	myb domain protein
